# Supplementary material for: Dengue Virus Inhibitors as Potential Broad-Spectrum Flavivirus Inhibitors
Source: Pharmaceuticals (Basel). 2025 Feb 20;18(3):283. doi: 10.3390/ph18030283 (PMC11944514; doi:10.3390/ph18030283)
Supplement: Supplementary file 1 [file pharmaceuticals-18-00283-s001.zip]

Archive with 6 entries (6 files):
- DENV2_NanoLuc_replicon.fasta
- KUNV_NanoLuc_replicon.fasta
- MD_DENV2_NS5_C3.mpeg
- Supporting_Information_R3.docx
- TBEV_NanoLuc_replicon.fasta
- ZIKV_NanoLuc_replicon.fasta
