# Supplementary material for: Dengue Virus Inhibitors as Potential Broad-Spectrum Flavivirus Inhibitors
Source: Pharmaceuticals (Basel). 2025 Feb 20;18(3):283. doi: 10.3390/ph18030283 (PMC11944514; doi:10.3390/ph18030283)
Supplement: Supplementary file 1 [file pharmaceuticals-18-00283-s001.zip › DENV2_NanoLuc_replicon.fasta]

>seq1
GAATTCACGCGTATTTAGGTGACACTATAGAGTTGTTAGTCTACGTGGAC
CGACAAAGACAGATTCTTTGAGGGAGCTAAGCTCAACGTAGTTCTAACAG
TTTTTTAATTAGAGAGCAGATCTCTGATGAATAACCAACGGAAAAAGGCG
AAAAACACGCCTTTCAATATGCTGAAACGCGAGAGAAACCGCGTGTCGAC
TGTGCAACAGCTGACAAAGAGATTCTCACTTGGAATGCTGCAGGGACGAG
GACCATTAAAACTGTTCATGGCCCTGGTGGCGTTCCTTCGTTTCCTAACA
ATCCCACCAACAGCAGGGATATTGAAGAGATGGGGAACAATTAAAAAATC
AAAAGCTATTAATGTTTTGAGAGGGTTCAGGAAAGAGATTGGAAGGATGC
TGAACATCTTGAATAGGAGACGCAGATCTGCAGGCATGATCATTATGCTG
ATTCCAACAGTGATGGCGAGGCGCGCCATGGTCTTCACACTCGAAGATTT
CGTTGGGGACTGGCGACAGACAGCCGGCTACAACCTGGACCAAGTCCTTG
AACAGGGAGGTGTGTCCAGTTTGTTTCAGAATCTCGGGGTGTCCGTAACT
CCGATCCAAAGGATTGTCCTGAGCGGTGAAAATGGGCTGAAGATCGACAT
CCATGTCATCATCCCGTATGAAGGTCTGAGCGGCGACCAAATGGGCCAGA
TCGAAAAAATTTTTAAGGTGGTGTACCCTGTGGACGATCATCACTTTAAG
GTGATCCTGCACTATGGCACACTGGTAATCGACGGGGTTACGCCGAACAT
GATCGACTATTTCGGACGGCCGTATGAAGGCATCGCCGTGTTCGACGGCA
AAAAGATCACTGTAACAGGGACCCTGTGGAACGGCAACAAAATTATCGAC
GAGCGCCTGATCAACCCCGACGGCTCCCTGCTGTTCCGAGTAACCATCAA
CGGAGTGACCGGCTGGCGGCTGTGCGAACGCATTCTGGCGTTAATTAACC
TGAATTTTGACCTTCTTAAGCTCGCGGGAGACGTCGAGTCCAACCCTGGG
CCCGTCATTATCACATGGATAGGAATGAACTCACGCAGCACCTCACTGTC
TGTGACACTAGTATTGGTGGGAATTGTGACACTGTATTTGGGAGTCATGG
TGCAGGCCGATAGTGGTTGCGTTGTGAGCTGGAAAAACAAAGAACTGAAA
TGTGGCAGTGGGATTTTCATCACAGACAACGTGCACACATGGACAGAACA
ATACAAGTTCCAACCAGAATCCCCTTCAAAACTAGCTTCAGCTATCCAGA
AAGCCCATGAAGAGGGCATTTGTGGAATCCGCTCAGTAACAAGACTGGAG
AATCTGATGTGGAAACAAATAACACCAGAATTGAATCACATTCTATCAGA
AAATGAGGTGAAGTTAACTATTATGACAGGAGACATCAAAGGAATCATGC
AGGCAGGAAAACGATCTCTGCGGCCTCAGCCCACTGAGCTGAAGTATTCA
TGGAAAACATGGGGCAAAGCAAAAATGCTCTCTACAGAGTCTCATAACCA
GACCTTTCTCATTGATGGCCCCGAAACAGCAGAATGCCCCAACACAAATA
GAGCTTGGAACTCGTTGGAAGTTGAAGACTATGGCTTTGGAGTATTCACC
ACCAATATATGGCTAAAATTGAAAGAAAAACAGGATGTATTCTGCGACTC
AAAACTCATGTCAGCGGCCATAAAAGACAACAGAGCCGTCCATGCCGATA
TGGGTTATTGGATAGAAAGTGCACTCAATGACACATGGAAGATAGAGAAA
GCCTCTTTCATTGAAGTTAAAAACTGCCACTGGCCAAAATCACACACCCT
CTGGAGCAATGGAGTGCTAGAAAGTGAGATGATAATTCCAAAGAATCTCG
CTGGACCAGTGTCTCAACACAACTATAGACCAGGCTACCATACACAAATA
ACAGGACCATGGCATCTAGGTAAACTTGAGATGGACTTTGATTTCTGTGA
TGGAACAACAGTGGTAGTGACTGAGGACTGCGGAAATAGAGGACCCTCTT
TGAGAACAACCACTGCCTCTGGAAAACTCATAACAGAATGGTGCTGCCGA
TCTTGCACATTACCACCGCTAAGATACAGAGGTGAGGATGGGTGCTGGTA
CGGGATGGAAATCAGACCATTGAAGGAGAAAGAAGAGAATTTGGTCAACT
CCTTGGTCACAGCTGGACATGGGCAGGTCGACAACTTTTCACTAGGAGTC
TTGGGAATGGCATTGTTCCTGGAGGAAATGCTTAGGACCCGAGTAGGAAC
GAAACATGCAATACTACTAGTTGCAGTTTCTTTTGTGACATTGATCACAG
GGAACATGTCCTTTAGAGACCTGGGAAGAGTGATGGTTATGGTAGGCGCC
ACTATGACGGATGACATAGGTATGGGCGTGACTTATCTTGCCCTACTAGC
AGCCTTCAAAGTCAGACCAACTTTTGCAGCTGGACTACTCTTGAGAAAGC
TGACCTCCAAGGAATTGATGATGACTACTATAGGAATTGTACTCCTCTCC
CAGAGCACCATACCAGAGACCATTCTTGAGTTGACTGATGCGTTAGCCTT
AGGCATGATGGTCCTCAAAATGGTGAGAAATATGGAAAAGTATCAATTGG
CAGTGACTATCATGGCTATCTTGTGCGTCCCAAACGCAGTGATATTACAA
AACGCATGGAAAGTGAGTTGCACAATATTGGCAGTGGTGTCCGTTTCCCC
ACTGCTCTTAACATCCTCACAGCAAAAAACAGATTGGATACCATTAGCAT
TGACGATCAAAGGTCTCAATCCAACAGCTATTTTTCTAACAACCCTCTCA
AGAACCAGCAAGAAAAGGAGCTGGCCATTAAATGAGGCTATCATGGCAGT
CGGGATGGTGAGCATTTTAGCCAGTTCTCTCCTAAAAAATGATATTCCCA
TGACAGGACCATTAGTGGCTGGAGGGCTCCTCACTGTGTGCTACGTGCTC
ACTGGACGATCGGCCGATTTGGAACTGGAGAGAGCAGCCGATGTCAAATG
GGAAGACCAGGCAGAGATATCAGGAAGCAGTCCAATCCTGTCAATAACAA
TATCAGAAGATGGTAGCATGTCGATAAAAAATGAAGAGGAAGAACAAACA
CTGACCATACTCATTAGAACAGGATTGCTGGTGATCTCAGGACTTTTTCC
TGTATCAATACCAATCACGGCAGCAGCATGGTACCTGTGGGAAGTGAAGA
AACAACGGGCCGGAGTATTGTGGGATGTTCCTTCACCCCCACCCATGGGA
AAGGCTGAACTGGAAGATGGAGCCTATAGAATTAAGCAAAAAGGGATTCT
TGGATATTCCCAGATCGGAGCCGGAGTTTACAAAGAAGGAACATTCCATA
CAATGTGGCATGTCACACGTGGCGCTGTTCTAATGCATAAAGGAAAGAGG
ATTGAACCATCATGGGCGGACGTCAAGAAAGACCTAATATCATATGGAGG
AGGCTGGAAGTTAGAAGGAGAATGGAAGGAAGGAGAAGAAGTCCAGGTAT
TGGCACTGGAGCCTGGAAAAAATCCAAGAGCCGTCCAAACGAAACCTGGT
CTTTTCAAAACCAACGCCGGAACAATAGGTGCTGTATCTCTGGACTTTTC
TCCTGGAACGTCAGGATCTCCAATTATCGACAAAAAAGGAAAAGTTGTGG
GTCTTTATGGTAATGGTGTTGTTACAAGGAGTGGAGCATATGTGAGTGCT
ATAGCCCAGACTGAAAAAAGCATTGAAGACAACCCAGAGATCGAAGATGA
CATTTTCCGAAAGAGAAGACTGACCATCATGGACCTCCACCCAGGAGCGG
GAAAGACGAAGAGATACCTTCCGGCCATAGTCAGAGAAGCTATAAAACGG
GGTTTGAGAACATTAATCTTGGCCCCCACTAGAGTTGTGGCAGCTGAAAT
GGAGGAAGCCCTTAGAGGACTTCCAATAAGATACCAGACCCCAGCCATCA
GAGCTGAGCACACCGGGCGGGAGATTGTGGACCTAATGTGTCATGCCACA
TTTACCATGAGGCTGCTATCACCAGTTAGAGTGCCAAACTACAACCTGAT
TATCATGGACGAAGCCCATTTCACAGACCCAGCAAGTATAGCAGCTAGAG
GATACATCTCAACTCGAGTGGAGATGGGTGAGGCAGCTGGGATTTTTATG
ACAGCCACTCCCCCGGGAAGCAGAGACCCATTTCCTCAGAGCAATGCACC
AATCATAGATGAAGAAAGAGAAATCCCTGAACGTTCGTGGAACTCCGGAC
ATGAATGGGTCACGGATTTTAAAGGGAAGACTGTTTGGTTCGTTCCAAGT
ATAAAAGCAGGAAATGATATAGCAGCTTGCCTGAGGAAAAATGGAAAGAA
AGTGATACAACTCAGTAGGAAGACCTTTGATTCTGAGTATGTCAAGACTA
GAACCAATGATTGGGACTTCGTGGTTACAACTGACATTTCAGAAATGGGT
GCCAATTTCAAGGCTGAGAGGGTTATAGACCCCAGACGCTGCATGAAACC
AGTCATACTAACAGATGGTGAAGAGCGGGTGATTCTGGCAGGACCTATGC
CAGTGACCCACTCTAGTGCAGCACAAAGAAGAGGGAGAATAGGAAGAAAT
CCAAAAAATGAGAATGACCAGTACATATACATGGGGGAACCTCTGGAAAA
TGATGAAGACTGTGCACACTGGAAAGAAGCTAAAATGCTCCTAGATAACA
TCAACACGCCAGAAGGAATCATTCCTAGCATGTTCGAACCAGAGCGTGAA
AAGGTGGATGCCATTGATGGCGAATACCGCTTGAGAGGAGAAGCAAGGAA
AACCTTTGTAGACTTAATGAGAAGAGGAGACCTACCAGTCTGGTTGGCCT
ACAGAGTGGCAGCTGAAGGCATCAACTACGCAGACAGAAGGTGGTGTTTT
GATGGAGTCAAGAACAACCAAATCCTAGAAGAAAACGTGGAAGTTGAAAT
CTGGACAAAAGAAGGGGAAAGGAAGAAATTGAAACCCAGATGGTTGGATG
CTAGGATCTATTCTGACCCACTGGCGCTAAAAGAATTTAAGGAATTTGCA
GCCGGAAGAAAGTCTCTGACCCTGAACCTAATCACAGAAATGGGTAGGCT
CCCAACCTTCATGACTCAGAAGGCAAGAGACGCACTGGACAACTTAGCAG
TGCTGCACACGGCTGAGGCAGGTGGAAGGGCGTACAACCATGCTCTCAGT
GAACTGCCGGAGACCCTGGAGACATTGCTTTTACTGACACTTCTGGCTAC
AGTCACGGGAGGGATCTTTTTATTCTTGATGAGCGGAAGGGGCATAGGGA
AGATGACCCTGGGAATGTGCTGCATAATCACGGCTAGCATCCTCCTATGG
TACGCACAAATACAGCCACACTGGATAGCAGCTTCAATAATACTGGAGTT
TTTTCTCATAGTTTTGCTTATTCCAGAACCTGAAAAACAGAGAACACCCC
AAGACAACCAACTGACCTACGTTGTCATAGCCATCCTCACAGTGGTGGCC
GCAACCATGGCAAACGAGATGGGTTTCCTAGAAAAAACGAAGAAAGATCT
CGGATTGGGAAGCATTGCAACCCAGCAACCCGAGAGCAACATCCTGGACA
TAGATCTACGTCCTGCATCAGCATGGACGCTGTATGCCGTGGCCACAACA
TTTGTTACACCAATGTTGAGACATAGCATTGAAAATTCCTCAGTGAATGT
GTCCCTAACAGCTATAGCCAACCAAGCCACAGTGTTAATGGGTCTCGGGA
AAGGATGGCCATTGTCAAAGATGGACATCGGAGTTCCCCTTCTCGCCATT
GGATGCTACTCACAAGTCAACCCCATAACTCTCACAGCAGCTCTTTTCTT
ATTGGTAGCACATTATGCCATCATAGGGCCAGGACTCCAAGCAAAAGCAA
CCAGAGAAGCTCAGAAAAGAGCAGCGGCGGGCATCATGAAAAACCCAACT
GTCGATGGAATAACAGTGATTGACCTAGATCCAATACCTTATGATCCAAA
GTTTGAAAAGCAGTTGGGACAAGTAATGCTCCTAGTCCTCTGCGTGACTC
AAGTATTGATGATGAGGACTACATGGGCTCTGTGTGAGGCTTTAACCTTA
GCTACCGGGCCCATCTCCACATTGTGGGAAGGAAATCCAGGGAGGTTTTG
GAACACTACCATTGCGGTGTCAATGGCTAACATTTTTAGAGGGAGTTACT
TGGCCGGAGCTGGACTTCTCTTTTCTATTATGAAGAACACAACCAACACA
AGAAGGGGAACTGGCAACATAGGAGAGACGCTTGGAGAGAAATGGAAAAG
CCGATTGAACGCATTGGGAAAAAGTGAATTCCAGATCTACAAGAAAAGTG
GAATCCAGGAAGTGGATAGAACCTTAGCAAAAGAAGGCATTAAAAGAGGA
GAAACGGACCATCACGCTGTGTCGCGAGGCTCAGCAAAACTGAGATGGTT
CGTTGAGAGAAACATGGTCACACCAGAAGGGAAAGTAGTGGACCTCGGTT
GTGGCAGAGGAGGCTGGTCATACTATTGTGGAGGACTAAAGAATGTAAGA
GAAGTCAAAGGCCTAACAAAAGGAGGACCAGGACACGAAGAACCCATCCC
CATGTCAACATATGGGTGGAATCTAGTGCGTCTTCAAAGTGGAGTTGACG
TTTTCTTCATCCCGCCAGAAAAGTGTGACACATTATTGTGTGACATAGGG
GAGTCATCACCAAATCCCACAGTGGAAGCAGGACGAACACTCAGAGTCCT
TAACTTAGTAGAAAATTGGTTGAACAACAACACTCAATTTTGCATAAAGG
TTCTCAACCCATATATGCCCTCAGTCATAGAAAAAATGGAAGCACTACAA
AGGAAATATGGAGGAGCCTTAGTGAGGAATCCACTCTCACGAAACTCCAC
ACATGAGATGTACTGGGTATCCAATGCTTCCGGGAACATAGTGTCATCAG
TGAACATGATTTCAAGGATGTTGATCAACAGATTTACAATGAGATACAAG
AAAGCCACTTACGAGCCGGATGTTGACCTCGGAAGCGGAACCCGTAACAT
CGGGATTGAAAGTGAGATACCAAACCTAGATATAATTGGGAAAAGAATAG
AAAAAATAAAGCAAGAGCATGAAACATCATGGCACTATGACCAAGACCAC
CCATACAAAACGTGGGCATACCATGGTAGCTATGAAACAAAACAGACTGG
ATCAGCATCATCCATGGTCAACGGAGTGGTCAGGCTGCTGACAAAACCTT
GGGATGTCGTCCCCATGGTGACACAGATGGCAATGACAGACACGACTCCA
TTTGGACAACAGCGCGTTTTTAAAGAGAAAGTGGACACGAGAACCCAAGA
ACCGAAAGAAGGCACGAAGAAACTAATGAAAATAACAGCAGAGTGGCTTT
GGAAAGAATTAGGGAAGAAAAAGACACCCAGGATGTGCACCAGAGAAGAA
TTCACAAGAAAGGTGAGAAGCAATGCAGCCTTGGGGGCCATATTCACTGA
TGAGAACAAGTGGAAGTCGGCACGTGAGGCTGTTGAAGATAGTAGGTTTT
GGGAGCTGGTTGACAAGGAAAGGAATCTCCATCTTGAAGGAAAGTGTGAA
ACATGTGTGTACAACATGATGGGAAAAAGAGAGAAGAAGCTAGGGGAATT
CGGCAAGGCAAAAGGCAGCAGAGCCATATGGTACATGTGGCTTGGAGCAC
GCTTCTTAGAGTTTGAAGCCCTAGGATTCTTAAATGAAGATCACTGGTTC
TCCAGAGAGAACTCCCTGAGTGGAGTGGAAGGAGAAGGGCTGCACAAGCT
AGGTTACATTCTAAGAGACGTGAGCAAGAAAGAGGGAGGAGCAATGTATG
CCGATGACACCGCAGGATGGGATACAAGAATCACACTAGAAGACCTAAAA
AATGAAGAAATGGTAACAAACCACATGGAAGGAGAACACAAGAAACTAGC
CGAGGCCATTTTCAAACTAACGTACCAAAACAAGGTGGTGCGTGTGCAAA
GACCAACACCAAGAGGCACAGTAATGGACATCATATCGAGAAGAGACCAA
AGAGGTAGTGGACAAGTTGGCACCTATGGACTCAATACTTTCACCAATAT
GGAAGCCCAACTAATCAGACAGATGGAGGGAGAAGGAGTCTTTAAAAGCA
TTCAGCACCTAACAATCACAGAAGAAATCGCTGTGCAAAACTGGTTAGCA
AGAGTGGGGCGCGAAAGGTTATCAAGAATGGCCATCAGTGGAGATGATTG
TGTTGTGAAACCTTTAGATGACAGGTTCGCAAGCGCTTTAACAGCTCTAA
ATGACATGGGAAAGATTAGGAAAGACATACAACAATGGGAACCTTCAAGA
GGATGGAATGATTGGACACAAGTGCCCTTCTGTTCACACCATTTCCATGA
GTTAATCATGAAAGACGGTCGCGTACTCGTTGTTCCATGTAGAAACCAAG
ATGAACTGATTGGCAGAGCCCGAATCTCCCAAGGAGCAGGGTGGTCTTTG
CGGGAGACGGCCTGTTTGGGGAAGTCTTACGCCCAAATGTGGAGCTTGAT
GTACTTCCACAGACGCGACCTCAGGCTGGCGGCAAATGCTATTTGCTCGG
CAGTACCATCACATTGGGTTCCAACAAGTCGAACAACCTGGTCCATACAT
GCTAAACATGAATGGATGACAACGGAAGACATGCTGACAGTCTGGAACAG
GGTGTGGATTCAAGAAAACCCATGGATGGAAGACAAAACTCCAGTGGAAT
CATGGGAGGAAATCCCATACTTGGGGAAAAGAGAAGACCAATGGTGCGGC
TCATTGATTGGGTTAACAAGCAGGGCCACCTGGGCAAAGAACATCCAAGC
AGCAATAAATCAAGTTAGATCCCTTATAGGCAATGAAGAATACACAGATT
ACATGCCATCCATGAAAAGATTCAGAAGAGAAGAGGAAGAAGCAGGAGTT
CTGTGGTAGAAAGCAAAACTAACATGAAACAAGGCTAGAAGTCAGGTCGG
ATTAAGCCATAGTACGGAAAAAACTATGCTACCTGTGAGCCCCGTCCAAG
GACGTTAAAAGAAGTCAGGCCATCATAAATGCCATAGCTTGAGTAAACTA
TGCAGCCTGTAGCTCCACCTGAGAAGGTGTAAAAAATCCGGGAGGCCACA
AACCATGGAAGCTGTACGCATGGCGTAGTGGACTAGCGGTTAGAGGAGAC
CCCTCCCTTACAAATCGCAGCAACAATGGGGGCCCAAGGCGAGATGAAGC
TGTAGTCTCGCTGGAAGGACTAGAGGTTAGAGGAGACCCCCCCGAAACAA
AAAACAGCATATTGACGCTGGGAAAGACCAGAGATCCTGCTGTCTCCTCA
GCATCATTCCAGGCACAGAACGCCAGAAAATGGAATGGTGCTGTTGAATC
AACAGGTTCTACCGGTATAGTTTAAACataAAGCTTGAGTATTCTATAGT
CTCACCTAAATAGCTTGGCGTAATCATGGTCATAGCTGTTTCCTGTGTGA
AATTGTTATCCGCTCACAATTCCACACAACATACGAGCCGGAAGCATAAA
GTGTAAAGCCTGGGGTGCCTAATGAGTGAGCTAACTCACATTAATTGCGT
TGCGCTCACTGCCCGCTTTCCAGTCGGGAAACCTGTCGTGCCAGCTGCAT
TAATGAATCGGCCAACGCGAACCCCTTGCGGCCGCCCGGGCCGTCGACCA
ATTCTCATGTTTGACAGCTTATCATCGAATTTCTGCCATTCATCCGCTTA
TTATCACTTATTCAGGCGTAGCAACCAGGCGTTTAAGGGCACCAATAACT
GCCTTAAAAAAATTACGCCCCGCCCTGCCACTCATCGCAGTACTGTTGTA
ATTCATTAAGCATTCTGCCGACATGGAAGCCATCACAAACGGCATGATGA
ACCTGAATCGCCAGCGGCATCAGCACCTTGTCGCCTTGCGTATAATATTT
GCCCATGGTGAAAACGGGGGCGAAGAAGTTGTCCATATTGGCCACGTTTA
AATCAAAACTGGTGAAACTCACCCAGGGATTGGCTGAGACGAAAAACATA
TTCTCAATAAACCCTTTAGGGAAATAGGCCAGGTTTTCACCGTAACACGC
CACATCTTGCGAATATATGTGTAGAAACTGCCGGAAATCGTCGTGGTATT
CACTCCAGAGCGATGAAAACGTTTCAGTTTGCTCATGGAAAACGGTGTAA
CAAGGGTGAACACTATCCCATATCACCAGCTCACCGTCTTTCATTGCCAT
ACGAAATTCCGGATGAGCATTCATCAGGCGGGCAAGAATGTGAATAAAGG
CCGGATAAAACTTGTGCTTATTTTTCTTTACGGTCTTTAAAAAGGCCGTA
ATATCCAGCTGAACGGTCTGGTTATAGGTACATTGAGCAACTGACTGAAA
TGCCTCAAAATGTTCTTTACGATGCCATTGGGATATATCAACGGTGGTAT
ATCCAGTGATTTTTTTCTCCATTTTAGCTTCCTTAGCTCCTGAAAATCTC
GATAACTCAAAAAATACGCCCGGTAGTGATCTTATTTCATTATGGTGAAA
GTTGGAACCTCTTACGTGCCGATCAACGTCTCATTTTCGCCAAAAGTTGG
CCCAGGGCTTCCCGGTATCAACAGGGACACCAGGATTTATTTATTCTGCG
AAGTGATCTTCCGTCACAGGTATTTATTCGCGATAAGCTCATGGAGCGGC
GTAACCGTCGCACAGGAAGGACAGAGAAAGCGCGGATCTGGGAAGTGACG
GACAGAACGGTCAGGACCTGGATTGGGGAGGCGGTTGCCGCCGCTGCTGC
TGACGGTGTGACGTTCTCTGTTCCGGTCACACCACATACGTTCCGCCATT
CCTATGCGATGCACATGCTGTATGCCGGTATACCGCTGAAAGTTCTGCAA
AGCCTGATGGGACATAAGTCCATCAGTTCAACGGAAGTCTACACGAAGGT
TTTTGCGCTGGATGTGGCTGCCCGGCACCGGGTGCAGTTTGCGATGCCGG
AGTCTGATGCGGTTGCGATGCTGAAACAATTATCCTGAGAATAAATGCCT
TGGCCTTTATATGGAAATGTGGAACTGAGTGGATATGCTGTTTTTGTCTG
TTAAACAGAGAAGCTGGCTGTTATCCACTGAGAAGCGAACGAAACAGTCG
GGAAAATCTCCCATTATCGTAGAGATCCGCATTATTAATCTCAGGAGCCT
GTGTAGCGTTTATAGGAAGTAGTGTTCTGTCATGATGCCTGCAAGCGGTA
ACGAAAACGATTTGAATATGCCTTCAGGAACAATAGAAATCTTCGTGCGG
TGTTACGTTGAAGTGGAGCGGATTATGTCAGCAATGGACAGAACAACCTA
ATGAACACAGAACCATGATGTGGTCTGTCCTTTTACAGCCAGTAGTGCTC
GCCGCAGTCGAGCGACAGGGCGAAGCCCTCGAGCTGGTTGCCCTCGCCGC
TGGGCTGGCGGCCGTCTATGGCCCTGCAAACGCGCCAGAAACGCCGTCGA
AGCCGTGTGCGAGACACCGCGGCCGGCCGCCGGCGTTGTGGATACCTCGC
GGAAAACTTGGCCCTCACTGACAGATGAGGGGCGGACGTTGACACTTGAG
GGGCCGACTCACCCGGCGCGGCGTTGACAGATGAGGGGCAGGCTCGATTT
CGGCCGGCGACGTGGAGCTGGCCAGCCTCGCAAATCGGCGAAAACGCCTG
ATTTTACGCGAGTTTCCCACAGATGATGTGGACAAGCCTGGGGATAAGTG
CCCTGCGGTATTGACACTTGAGGGGCGCGACTACTGACAGATGAGGGGCG
CGATCCTTGACACTTGAGGGGCAGAGTGCTGACAGATGAGGGGCGCACCT
ATTGACATTTGAGGGGCTGTCCACAGGCAGAAAATCCAGCATTTGCAAGG
GTTTCCGCCCGTTTTTCGGCCACCGCTAACCTGTCTTTTAACCTGCTTTT
AAACCAATATTTATAAACCTTGTTTTTAACCAGGGCTGCGCCCTGTGCGC
GTGACCGCGCACGCCGAAGGGGGGTGCCCCCCCTTCTCGAACCCTCCCGG
TCGAGTGAGCGAGGAAGCACCAGGGAACAGCACTTATATATTCTGCTTAC
ACACGATGCCTGAAAAAACTTCCCTTGGGGTTATCCACTTATCCACGGGG
ATATTTTTATAATTATTTTTTTTATAGTTTTTAGATCTTCTTTTTTAGAG
CGCCTTGTAGGCCTTTATCCATGCTGGTTCTAGAGAAGGTGTTGTGACAA
ATTGCCCTTTCAGTGTGACAAATCACCCTCAAATGACAGTCCTGTCTGTG
ACAAATTGCCCTTAACCCTGTGACAAATTGCCCTCAGAAGAAGCTGTTTT
TTCACAAAGTTATCCCTGCTTATTGACTCTTTTTTATTTAGTGTGACAAT
CTAAAAACTTGTCACACTTCACATGGATCTGTCATGGCGGAAACAGCGGT
TATCAATCACAAGAAACGTAAAAATAGCCCGCGAATCGTCCAGTCAAACG
ACCTCACTGAGGCGGCATATAGTCTCTCCCGGGATCAAAAACGTATGCTG
TATCTGTTCGTTGACCAGATCAGAAAATCTGATGGCACCCTACAGGAACA
TGACGGTATCTGCGAGATCCATGTTGCTAAATATGCTGAAATATTCGGAT
TGACCTCTGCGGAAGCCAGTAAGGATATACGGCAGGCATTGAAGAGTTTC
GCGGGGAAGGAAGTGGTTTTTTATCGCCCTGAAGAGGATGCCGGCGATGA
AAAAGGCTATGAATCTTTTCCTTGGTTTATCAAACGTGCGCACAGTCCAT
CCAGAGGGCTTTACAGTGTACATATCAACCCATATCTCATTCCCTTCTTT
ATCGGGTTACAGAACCGGTTTACGCAGTTTCGGCTTAGTGAAACAAAAGA
AATCACCAATCCGTATGCCATGCGTTTATACGAATCCCTGTGTCAGTATC
GTAAGCCGGATGGCTCAGGCATCGTCTCTCTGAAAATCGACTGGATCATA
GAGCGTTACCAGCTGCCTCAAAGTTACCAGCGTATGCCTGACTTCCGCCG
CCGCTTCCTGCAGGTCTGTGTTAATGAGATCAACAGCAGAACTCCAATGC
GCCTCTCATACATTGAGAAAAAGAAAGGCCGCCAGACGACTCATATCGTA
TTTTCCTTCCGCGATATCACTTCCATGACGACAGGATAGTCTGAGGGTTA
TCTGTCACAGATTTGAGGGTGGTTCGTCACATTTGTTCTGACCTACTGAG
GGTAATTTGTCACAGTTTTGCTGTTTCCTTCAGCCTGCATGGATTTTCTC
ATACTTTTTGAACTGTAATTTTTAAGGAAGCCAAATTTGAGGGCAGTTTG
TCACAGTTGATTTCCTTCTCTTTCCCTTCGTCATGTGACCTGATATCGGG
GGTTAGTTCGTCATCATTGATGAGGGTTGATTATCACAGTTTATTACTCT
GAATTGGCTATCCGCGTGTGTACCTCTACCTGGAGTTTTTCCCACGGTGG
ATATTTCTTCTTGCGCTGAGCGTAAGAGCTATCTGACAGAACAGTTCTTC
TTTGCTTCCTCGCCAGTTCGCTCGCTATGCTCGGTTACACGGCTGCGGCG
AGCGCTAGTGATAATAAGTGACTGAGGTATGTGCTCTTCTTATCTCCTTT
TGTAGTGTTGCTCTTATTTTAAACAACTTTGCGGTTTTTTGATGACTTTG
CGATTTTGTTGTTGCTTTGCAGTAAATTGCAAGATTTAATAAAAAAACGC
AAAGCAATGATTAAAGGATGTTCAGAATGAAACTCATGGAAACACTTAAC
CAGTGCATAAACGCTGGTCATGAAATGACGAAGGCTATCGCCATTGCACA
GTTTAATGATGACAGCCCGGAAGCGAGGAAAATAACCCGGCGCTGGAGAA
TAGGTGAAGCAGCGGATTTAGTTGGGGTTTCTTCTCAGGCTATCAGAGAT
GCCGAGAAAGCAGGGCGACTACCGCACCCGGATATGGAAATTCGAGGACG
GGTTGAGCAACGTGTTGGTTATACAATTGAACAAATTAATCATATGCGTG
ATGTGTTTGGTACGCGATTGCGACGTGCTGAAGACGTATTTCCACCGGTG
ATCGGGGTTGCTGCCCATAAAGGTGGCGTTTACAAAACCTCAGTTTCTGT
TCATCTTGCTCAGGATCTGGCTCTGAAGGGGCTACGTGTTTTGCTCGTGG
AAGGTAACGACCCCCAGGGAACAGCCTCAATGTATCACGGATGGGTACCA
GATCTTCATATTCATGCAGAAGACACTCTCCTGCCTTTCTATCTTGGGGA
AAAGGACGATGTCACTTATGCAATAAAGCCCACTTGCTGGCCGGGGCTTG
ACATTATTCCTTCCTGTCTGGCTCTGCACCGTATTGAAACTGAGTTAATG
GGCAAATTTGATGAAGGTAAACTGCCCACCGATCCACACCTGATGCTCCG
ACTGGCCATTGAAACTGTTGCTCATGACTATGATGTCATAGTTATTGACA
GCGCGCCTAACCTGGGTATCGGCACGATTAATGTCGTATGTGCTGCTGAT
GTGCTGATTGTTCCCACGCCTGCTGAGTTGTTTGACTACACCTCCGCACT
GCAGTTTTTCGATATGCTTCGTGATCTGCTCAAGAACGTTGATCTTAAAG
GGTTCGAGCCTGATGTACGTATTTTGCTTACCAAATACAGCAATAGCAAT
GGCTCTCAGTCCCCGTGGATGGAGGAGCAAATTCGGGATGCCTGGGGAAG
CATGGTTCTAAAAAATGTTGTACGTGAAACGGATGAAGTTGGTAAAGGTC
AGATCCGGATGAGAACTGTTTTTGAACAGGCCATTGATCAACGCTCTTCA
ACTGGTGCCTGGAGAAATGCTCTTTCTATTTGGGAACCTGTCTGCAATGA
AATTTTCGATCGTCTGATTAAACCACGCTGGGAGATTAGATAATGAAGCG
TGCGCCTGTTATTCCAAAACATACGCTCAATACTCAACCGGTTGAAGATA
CTTCGTTATCGACACCAGCTGCCCCGATGGTGGATTCGTTAATTGCGCGC
GTAGGAGTAATGGCTCGCGGTAATGCCATTACTTTGCCTGTATGTGGTCG
GGATGTGAAGTTTACTCTTGAAGTGCTCCGGGGTGATAGTGTTGAGAAGA
CCTCTCGGGTATGGTCAGGTAATGAACGTGACCAGGAGCTGCTTACTGAG
GACGCACTGGATGATCTCATCCCTTCTTTTCTACTGACTGGTCAACAGAC
ACCGGCGTTCGGTCGAAGAGTATCTGGTGTCATAGAAATTGCCGATGGGA
GTCGCCGTCGTAAAGCTGCTGCACTTACCGAAAGTGATTATCGTGTTCTG
GTTGGCGAGCTGGATGATGAGCAGATGGCTGCATTATCCAGATTGGGTAA
CGATTATCGCCCAACAAGTGCTTATGAACGTGGTCAGCGTTATGCAAGCC
GATTGCAGAATGAATTTGCTGGAAATATTTCTGCGCTGGCTGATGCGGAA
AATATTTCACGTAAGATTATTACCCGCTGTATCAACACCGCCAAATTGCC
TAAATCAGTTGTTGCTCTTTTTTCTCACCCCGGTGAACTATCTGCCCGGT
CAGGTGATGCACTTCAAAAAGCCTTTACAGATAAAGAGGAATTACTTAAG
CAGCAGGCATCTAACCTTCATGAGCAGAAAAAAGCTGGGGTGATATTTGA
AGCTGAAGAAGTTATCACTCTTTTAACTTCTGTGCTTAAAACGTCATCTG
CATCAAGAACTAGTTTAAGCTCACGACATCAGTTTGCTCCTGGAGCGACA
GTATTGTATAAGGGCGATAAAATGGTGCTTAACCTGGACAGGTCTCGTGT
TCCAACTGAGTGTATAGAGAAAATTGAGGCCATTCTTAAGGAACTTGAAA
AGCCAGCACCCTGATGCGACCACGTTTTAGTCTACGTTTATCTGTCTTTA
CTTAATGTCCTTTGTTACAGGCCAGAAAGCATAACTGGCCTGAATATTCT
CTCTGGGCCCACTGTTCCACTTGTATCGTCGGTCTGATAATCAGACTGGG
ACCACGGTCCCACTCGTATCGTCGGTCTGATTATTAGTCTGGGACCACGG
TCCCACTCGTATCGTCGGTCTGATTATTAGTCTGGGACCACGGTCCCACT
CGTATCGTCGGTCTGATAATCAGACTGGGACCACGGTCCCACTCGTATCG
TCGGTCTGATTATTAGTCTGGGACCATGGTCCCACTCGTATCGTCGGTCT
GATTATTAGTCTGGGACCACGGTCCCACTCGTATCGTCGGTCTGATTATT
AGTCTGGAACCACGGTCCCACTCGTATCGTCGGTCTGATTATTAGTCTGG
GACCACGGTCCCACTCGTATCGTCGGTCTGATTATTAGTCTGGGACCACG
ATCCCACTCGTGTTGTCGGTCTGATTATCGGTCTGGGACCACGGTCCCAC
TTGTATTGTCGATCAGACTATCAGCGTGAGACTACGATTCCATCAATGCC
TGTCAAGGGCAAGTATTGACATGTCGTCGTAACCTGTAGAACGGAGTAAC
CTCGGTGTGCGGTTGTATGCCTGCTGTGGATTGCTGCTGTGTCCTGCTTA
TCCACAACATTTTGCGCACGGTTATGTGGACAAAATACCTGGTTACCCAG
GCCGTGCCGGCACGTTAACCGGGCTGCATCCGATGCAAGTGTGTCGCTGT
CGACGAGCTCGCGAGCTCGGACATGAGGTTGCCCCGTATTCAGTGTCGCT
GATTTGTATTGTCTGAAGTTGTTTTTACGTTAAGTTGATGCAGATCAATT
AATACGATACCTGCGTCATAATTGATTATTTGACGTGGTTTGATGGCCTC
CACGCACGTTGTGATATGTAGATGATAATCATTATCACTTTACGGGTCCT
TTCCGGTGATCCGACAGGTTACGGGGCGGCGACCTCGCGGGTTTTCGCTA
TTTATGAAAATTTTCCGGTTTAAGGCGTTTCCGTTCTTCTTCGTCATAAC
TTAATGTTTTTATTTAAAATACCCTCTGAAAAGAAAGGAAACGACAGGTG
CTGAAAGCGAGCTTTTTGGCCTCTGTCGTTTCCTTTCTCTGTTTTTGTCC
GTGGAATGAACAATGGAAGTCCGAGCTCATCGCTAATAACTTCGTATAGC
ATACATTATACGAAGTTATATTCGATGCGGCCGCAAGGGGTTCGCGTCAG
CGGGTGTTGGCGGGTGTCGGGGCTGGCTTAACTATGCGGCATCAGAGCAG
ATTGTACTGAGAGTGCACCATATGCGGTGTGAAATACCACACAGATGCGT
AAGGAGAAAATACCGCATCAGGCGCCATTCGCCATTCAGCTGCGCAACTG
TTGGGAAGGGCGATCGGTGCGGGCCTCTTCGCTATTACGCCAGCTGGCGA
AAGGGGGATGTGCTGCAAGGCGATTAAGTTGGGTAACGCCAGGGTTTTCC
CAGTCACGACGTTGTAAAACGACGGCCAGTGAATTGTAATACGACTCACT
ATAGGGC
