# Supplementary material for: Dengue Virus Inhibitors as Potential Broad-Spectrum Flavivirus Inhibitors
Source: Pharmaceuticals (Basel). 2025 Feb 20;18(3):283. doi: 10.3390/ph18030283 (PMC11944514; doi:10.3390/ph18030283)
Supplement: Supplementary file 1 [file pharmaceuticals-18-00283-s001.zip › KUNV_NanoLuc_replicon.fasta]

>seq1
GAATTCACGCGTATTTAGGTGACACTATAGAGTAGTTCGCCTGTGTGAGC
TGACAAACTTAGTAGTGTTTGTGAGGATTTTGAACAATTAACACAGTGCG
AGCTGTTTCTTAGCACGAAGATCTCGATGTCTAAGAAACCAGGAGGGCCC
GGCAAAAGCCGGGCTGTCAATATGCTAAAACGCGGAATGCCCCGCGTGTT
GTCCTTGACTGGACTGAAGAGGGCAATGTTGAGCCTGATTGACGGTAGGG
GGCCCACACGGTTTGTGTTGGCTCTCTTGGCGTTTTTTAGGTTCACGGCA
ATTGCTCCGACCCGGGCAGTGCTGGATCGATGGAGAAGTGTGAACAAACA
AACAGCGATGAAACATCTCCTGAGTTTCAAGAAGGAACTAGGAACCTTGA
CCAGTGCTATCAACCGGCGGAGCTCAAAACAGAAGAAGAGAAGGCGCGCC
ATGGTCTTCACACTCGAAGATTTCGTTGGGGACTGGCGACAGACAGCCGG
CTACAACCTGGACCAAGTCCTTGAACAGGGAGGTGTGTCCAGTTTGTTTC
AGAATCTCGGGGTGTCCGTAACTCCGATCCAAAGGATTGTCCTGAGCGGT
GAAAATGGGCTGAAGATCGACATCCATGTCATCATCCCGTATGAAGGTCT
GAGCGGCGACCAAATGGGCCAGATCGAAAAAATTTTTAAGGTGGTGTACC
CTGTGGACGATCATCACTTTAAGGTGATCCTGCACTATGGCACACTGGTA
ATCGACGGGGTTACGCCGAACATGATCGACTATTTCGGACGGCCGTATGA
AGGCATCGCCGTGTTCGACGGCAAAAAGATCACTGTAACAGGGACCCTGT
GGAACGGCAACAAAATTATCGACGAGCGCCTGATCAACCCCGACGGCTCC
CTGCTGTTCCGAGTAACCATCAACGGAGTGACCGGCTGGCGGCTGTGCGA
ACGCATTCTGGCGTTAATTAACCTGAATTTTGACCTTCTTAAACTTGCGG
GAGACGTCGAGTCCAACCCTGGGCCCGCCCTCCTATTGTGGATGGGTATT
AACGCTCGTGATAGATCCATAGCCCTCACGTTCCTCGCGGTTGGAGGAGT
TCTGCTCTTTCTCTCCGTGAACGTGCATGCTGATACTGGATGTGCCATAG
ATATAAGTCGGCAAGAGTTGAGGTGTGGCAGCGGAGTATTTATACACAAT
GATGTGGAAGCCTGGATGGACCGATACAAGTACTACCCTGAAACACCACA
AGGTCTAGCTAAGATCATTCAAAAGGCTCACAAGGAAGGAGTGTGCGGTC
TACGATCAGTTTCTAGATTGGAACACCAAATGTGGGAAGCAGTGAAGGAT
GAACTAAACACTCTTTTGAAGGAAAATGGTGTGGACCTTAGTATTGTGGT
TGAGAAACAGGAGGGGATGTACAAATCAGCACCTAGACGCCTGACTGCCA
CCACTGAGAAACTGGAAATAGGCTGGAAAGCCTGGGGGAAGAGCATTCTG
TTCGCACCAGAACTGGCCAACAACACTTTTGTGATTGATGGTCCGGAGAC
CAAGGAGTGTCCAACCCAGAACCGTGCCTGGAACAGCTTGGAGGTGGAAG
ATTTTGGATTCGGCCTCACCAGCACTCGGATGTTCTTGAGGGTCAGAGAA
AGCAACACGACTGAATGTGACTCAAAGATCATCGGGACAGCCGTCAAGAA
TAACTTGGCGATCCATAGCGATCTATCCTACTGGATTGAAAGCAGGTTTA
ATGACACGTGGAAGCTCGAAAGGGCGGTCCTAGGTGAAGTCAAATCATGC
ACGTGGCCGGAAACACATACCCTGTGGGGTGACGGGGTCCTTGAGAGTGA
CCTAATAATACCAATCACGCTAGCGGGACTGCGAAGCAACCACAACCGGA
GGCCTGGGTATAAAACACAAAGCCAGGGTCCATGGGATGAAGGTCGAGTG
GAGATTGACTTTGATTACTGTCCAGGGACAACGGTCACTCTGAGTGAGAG
CTGCGGGCATCGTGGACCTGCCACCCGCACCACTACAGAGAGTGGAAAGC
TGATAACGGACTGGTGCTGTAGGAGCTGCACCTTACCTCCATTGCGCTAC
CAGACAGACAATGGTTGTTGGTATGGCATGGAGATTAGGCCACAGAGACA
TGATGAAAAAACTCTTGTGCAGTCACAGGTGAATGCCTACAACGCTGACA
TGATTGATCCTTTTCAGCTGGGCCTTCTGGTCGTGTTCTTGGCCACCCAG
GAGGTCCTTCGCAAGAGGTGGACAGCCAAGATCAGCATGCCAGCCATACT
GATTGCCCTGCTAGTTCTAGTGTTTGGGGGCATCACTTACACTGATGTGT
TACGCTATGTCATTCTGGTGGGGGCGGCCTTTGCAGAATCCAACTCAGGA
GGAGATGTGGTGCATCTGGCGCTCATGGCAACCTTCAAGATACAACCAGT
GTTCATGGTAGCATCATTTCTCAAGGCGAGATGGACCAACCAAGAAAACA
TTCTGCTGATGTTGGCAGCTGCTTTCTTCCAAATGGCTTACTATGATGCC
CGGCAAATTTTGCTTTGGGAAATGCCTGATGTATTGAACTCATTGGCAGT
GGCTTGGATGATATTGAGAGCGATAACGTTCACCACAACATCTAATGTGG
TCGTCCCGCTGCTGGCCTTGTTAACACCTGGATTGAGATGCCTAAACCTG
GATGTGTACAGGATCCTGCTACTGATGGTTGGAATAGGCAGTTTGATCAG
GGAAAAAAGAAGTGCAGCTGCAAAAAAGAAAGGAGCCAGTCTGCTATGTT
TGGCTCTAGCCTCAACAGGATTTTTTAACCCCATGATCCTTGCTGCTGGA
CTTGTCGCATGTGATCCCAATCGCAAGCGGGGGTGGCCTGCAACTGAAGT
GATGACAGCTGTCGGCTTAATGTTTGCCATCGTTGGAGGGCTTGCAGAAC
TGGACATAGACTCCATGGCCATTCCAATGACTATCGCAGGGCTCATGTTT
GCTGCTTTTGTGATCTCTGGAAAATCGACCGACATGTGGATTGAGAGGAC
AGCGGACATCTCCTGGGAGGGTGATGCGGAAATCACAGGTTCCAGTGAAA
GAGTTGATGTTCGGCTTGACGATGACGGGAACTTCCAGCTCATGAATGAT
CCAGGAGCACCTTGGAAAATATGGATGCTCCGTATGGCTTGCCTGGCAAT
CAGCGCGTACACCCCTTGGGCTATTTTGCCTTCAGTAGTTGGATTTTGGA
TAACTCTCCAATACACAAAGAGAGGAGGTGTGCTGTGGGACACTCCCTCT
CCAAAGGAGTACAAGAGAGGGGACACGACCACTGGTGTCTATAGGATCAT
GACTCGTGGATTACTTGGTAGTTACCAAGCAGGAGCAGGCGTGATGGTTG
AAGGTGTTTTCCACACCCTCTGGCACACGACAAAAGGAGCCGCTCTGATG
AGCGGAGAAGGCCGCCTGGACCCATATTGGGGCAGCGTCAAGGAGGATCG
ACTTTGTTATGGTGGACCCTGGAAACTGCAGCACAAGTGGAATGGGCAAG
ATGAGGTGCAAATGATTGTGGTGGAACCAGGGAAGAATGTCAAGAACGTC
CAGACTAAGCCGGGGGTGTTCAAAACACCTGAAGGGGAGATCGGGGCCGT
GACTCTGGATTTCCCCACTGGAACATCAGGCTCGCCCATAGTGGACAAAA
ACGGTGATGTGATTGGGCTTTATGGCAACGGAGTCATAATGCCCAATGGC
TCATACATAAGCGCGATAGTGCAAGGTGAAAGGATGGATGAGCCGGTTCC
CGCCGGATTCGAACCTGAGATGTTGAGGAAAAAACAGATCACCGTTTTGG
ATCTTCACCCTGGTGCTGGTAAAACAAGGAGGATTCTGCCACAGATCATC
AAAGAGGCTATAAACAGGAGGCTGAGGACGGCTGTGCTGGCGCCAACTAG
GGTTGTGGCCGCTGAGATGGCTGAAGCCCTAAGAGGATTGCCTATCCGAT
ACCAAACATCTGCGGTGGCCAGAGAGCACAATGGAAATGAGATCGTCGAC
GTCATGTGCCATGCAACCCTCACCCATAGGCTGATGTCTCCTCATAGGGT
GCCTAATTACAACCTATTTGTGATGGACGAGGCCCACTTCACCGACCCAG
CCAGCATCGCGGCTAGAGGATACATTTCCACGAGAGTTGAGCTGGGGGAG
GCAGCTGCAATATTCATGACTGCCACCCCACCAGGTACCTCAGACCCATT
TCCAGAGTCCAATGCACCAATATCCGACTTACAGACCGAAATCCCGGACC
GAGCCTGGAACTCAGGGTATGAGTGGATTACAGAATATATCGGGAAGACG
GTTTGGTTTGTGCCTAGTGTGAAGATGGGAAATGAGATAGCCCTCTGTCT
GCAGCGCGCTGGCAAAAAAGTCATCCAGCTAAACAGAAAGTCGTACGAGA
CAGAGTATCCAAAATGCAAGAACGATGATTGGGACTTTGTCGTCACAACA
GATATATCTGAGATGGGAGCAAACTTTAAGGCAAGCAGGGTGATTGACAG
CCGGAAGAGTGTGAAACCGACTATCATCACGGAAGGAGAGGGAAGAGTGA
TCTTGGGGGAACCATCCGCTGTGACGGCAGCCAGTGCAGCCCAGAGACGA
GGACGCATTGGTAGGAATCCATCACAAGTTGGAGATGAGTACTGCTATGG
AGGGCACACGAATGAGGATGACTCGAACTGTGCTCACTGGACTGAGGCAC
GAATCATGCTCGATAACATCAACATGCCAAACGGATTGATTGCTCAATTC
TACCAACCAGAGCGCGAGAAGGTATACACCATGGACGGGGAATACCGACT
TAGAGGAGAGGAGAGGAAAAACTTCCTGGAATTGTTGAGAACTGCAGACT
TGCCAGTATGGCTAGCTTATAAGGTGGCAGCAGCTGGGGTGTCATATCAT
GACCGGAGGTGGTGTTTTGATGGCCCTAGGACAAATACAATCCTTGAAGA
CAACAATGAAGTGGAAGTCATCACAAAGCTTGGTGAAAGGAAGATTCTGA
GGCCACGCTGGATTGATGCAAGGGTGTACTCAGACCATCAGGCGCTGAAA
TCATTCAAGGACTTCGCCTCAGGGAAGCGCTCTCAAATAGGTTTTATCGA
GGTCCTTGGAAAGATGCCTGAACATTTCATGGGGAAGACATGGGAAGCAC
TCGACACCATGTATGTTGTAGCCACTGCAGAGAAAGGAGGAAGAGCTCAC
AGAATGGCTTTGGAGGAGCTACCAGACGCCCTCCAAACAATAGCTCTGAT
CGCTCTGTTGAGTGTGATGACCATGGGAGTGTTTTTTCTTCTCATGCAGA
GGAAGGGCATCGGAAAGATAGGCCTGGGAGGCGTTGTCCTGGGAGCCGCA
ACCTTTTTCTGTTGGATGGCTGAAGTACCAGGAACGAAGATTGCCGGAAT
GCTGCTGCTTTCCCTCCTTCTGATGATCGTGTTGATTCCTGAGCCAGAGA
AGCAACGCTCGCAGACAGACAACCAGCTAGCTGTGTTCCTGATTTGCGTG
TTGACCCTTGTGGGTGCGGTGGCAGCCAATGAGATGGGTTGGCTGGACAA
GACCAAGAGTGACATAAGCGGTCTGTTTGGGCAAAGAATTGAAACCAAGG
AGAATTTTAGCATTGGGGAGTTCCTTTTGGACCTGAGGCCGGCAACGGCT
TGGTCACTGTATGCTGTGACTACAGCAGTTCTCACTCCCTTGCTAAAGCA
CTTGATCACGTCAGACTACATCAACACCTCATTGACCTCAATAAATGTTC
AAGCTAGTGCGCTATTCACGCTCGCGCGAGGCTTCCCTTTTGTCGATGTT
GGAGTATCGGCTCTCCTGCTAGCAGCCGGATGCTGGGGACAAGTCACTCT
CACCGTGACGGTGACATCAGCAACACTTCTGTTCTGCCATTATGCCTACA
TGGTACCTGGATGGCAGGCTGAGGCAATGCGCTCAGCCCAGCGACGAACA
GCCGCTGGAATCATGAAAAACGCTGTGGTAGACGGCATCGTGGCCACGGA
CGTTCCAGAGCTAGAGCGTACCACACCCATCATGCAGAAGAAGGTTGGAC
AAGTTATGCTGATTTTGGTGTCTCTTGCCGCATTGGTGGTAAACCCGTCT
GTGAAGACAGTGCGGGAAGCCGGAATTCTGATTACGGCAGCAGCTGTTAC
CCTCTGGGAGAACGGAGCAAGCTCTGTGTGGAACGCAACAACCGCCATAG
GACTTTGTCACATCATGCGCGGAGGCTGGTTATCGTGTTTATCCATAACA
TGGACTCTTGTAAAAAACATGGAAAAACCAGGGCTGAAGAGAGGTGGGGC
AAAAGGACGCACCTTGGGGGAGGTTTGGAAAGAAAGACTTAACCAGATGA
CGAAAGAAGAATTCATCAGGTACCGTAAAGAAGCCATCACTGAAGTTGAC
CGCTCAGCAGCAAAACACGCTAGGAAGGAAAGGAATATCACTGGAGGGCA
TCCAGTTTCTAGAGGCACGGCAAAGCTAAGATGGCTGGTCGAGAGGAGGT
TTCTTGAACCAGTCGGAAAAGTGATCGACCTTGGATGTGGAAGAGGCGGC
TGGTGTTATTACATGGCCACACAAAAAAGAGTCCAAGAAGTCAGAGGGTA
CACAAAAGGTGGTCCCGGACATGAAGAGCCCCAGCTAGTGCAGAGCTATG
GATGGAACATTGTCACCATGAAGAGTGGGGTGGATGTGTTCTATAGGCCT
TCTGAATGTTGTGACACTCTCCTTTGTGATATCGGAGAGTCCTCATCAAG
TGCTGAAGTTGAAGAACATAGAACGCTACGAGTCCTTGAAATGGTGGAAG
ACTGGTTGCATCGAGGGCCAAAGGAATTTTGTGTGAAGGTACTGTGCCCC
TACATGCCAAAGGTCATAGAAAAGATGGAGCTGCTCCAACGCCGGTATGG
CGGGGGATTGGTTAGGAACCCACTCTCACGGAACTCCACACATGAAATGT
ATTGGGTGAGTCGAGCCTCAGGCAATGTGGTGCACTCAGTGAACATGACC
AGCCAGGTACTCTTAGGAAGGATGGAGAAGAAGACCTGGAAGGGACCTCA
GTACGAAGAAGACGTGAACTTGGGAAGCGGAACGAGAGCAGTGGGAAAAC
CTCTACTCAACTCAGACACCAGCAAGATAAAGAACAGGATTGAACGACTT
AGGCGTGAGTACAGCTCGACATGGCATCATGATGAGAACCACCCATATAG
AACCTGGAACTACCACGGTAGCTACGAAGTGAAGCCAACAGGCTCTGCAA
GCTCACTGGTCAATGGAGTGGTCAGGCTCCTCTCGAAACCATGGGACACC
ATCACAAATGTCACCACAATGGCCATGACGGACACCACCCCTTTTGGACA
ACAGCGAGTGTTCAAAGAGAAGGTGGACACGAAAGCTCCGGAACCGCCAG
AAGGAGTGAAGTATGTGCTCAATGAAACCACCAACTGGTTGTGGGCGTTC
CTGGCACGAGAAAAGCGTCCCAGAATGTGCTCGCGAGAGGAATTTATAAG
GAAGGTCAATAGTAATGCAGCTCTGGGCGCCATGTTTGAGGAGCAGAATC
AATGGAGGAGTGCTAGAGAAGCGGTTGAAGATCCAAAATTCTGGGAAATG
GTGGATGAAGAGCGTGAGGCGCACTTACGCGGAGAATGTCATACTTGCAT
TTACAACATGATGGGAAAGAGGGAGAAAAAACCCGGAGAGTTTGGGAAAG
CCAAGGGAAGCAGGGCCATCTGGTTTATGTGGCTGGGAGCTCGCTTCCTA
GAGTTTGAGGCTCTGGGCTTTCTTAATGAGGACCACTGGCTTGGAAGAAA
GAACTCGGGGGGCGGGGTCGAGGGTCTGGGCCTCCAGAAATTAGGCTACA
TCCTGCGTGAAGTTGGCACCCGACCCGGAGGCAGAATCTACGCTGATGAC
ACAGCCGGTTGGGACACCCGCATCACAAGAGCTGACCTGGAGAATGAAGC
CAAGGTTCTTGAGTTGTTGGACGGGGAGCACCGGCGCCTGGCCAGGGCCA
TCATTGAGCTCACCTATCGCCACAAAGTAGTGAAGGTAATGCGCCCGGCT
GCTGATGGAAGAACCGTCATGGACGTCATCTCCAGGGAAGACCAGAGAGG
AAGTGGGCAAGTTGTCACCTACGCTCTAAACACCTTTACCAACCTGGCTG
TCCAATTGGTGAGAATGATGGAAGGAGAGGGTGTGATCGGCCCAGATGAT
GTGGAGAAACTCACAAAGGGGAAAGGGCCCAAGGTTAGAACCTGGCTGTC
TGAGAATGGGGAGGAAAGACTCAGCCGCATGGCTGTCAGTGGAGATGACT
GTGTGGTAAAGCCCTTGGATGATCGCTTTGCCACCTCTCTCCACTTTCTC
AACGCCATGTCAAAGGTGCGCAAGGACATCCAAGAGTGGAAACCATCAAC
CGGATGGTATGATTGGCAGCAAGTTCCATTCTGTTCAAACCACTTCACTG
AACTGATCATGAAAGATGGAAGAACACTGGTGACTCCATGCCGAGGGCAG
GATGAGTTAGTGGGCAGAGCTCGCATCTCCCCAGGGGCTGGATGGAATGT
TCGAGACACTGCTTGCTTAGCCAAATCTTATGCTCAGATGTGGTTGCTCC
TGTACTTCCACAGAAGAGATCTGCGGTTGATGGCCAACGCCATCTGCTCT
GCCGTACCTGTAAACTGGGTCCCTACTGGAAGAACCACATGGTCCATCCA
CGCTGGAGGAGAGTGGATGACAACGGAAGACATGCTGGAGGTCTGGAATC
GTGTCTGGATTGAGGAAAATGAATGGATGGAGGACAAAACCCCAGTGGAG
AAGTGGAGTGATGTTCCATACTCTGGCAAACGAGAGGACATTTGGTGTGG
CAGCCTGATTGGCACAAGAGCCCGGGCCACGTGGGCAGAAAACATTCAAG
TGGCCATCAACCAAGTCAGATCAATAATTGGAGATGAGAAATATGTGGAT
TACATGAGTTCATTGAAGAGATATGAAGACACAACATTGGTTGAGGATAC
AGTATTGTAAATACTTTGTTAATTGTAAATAAATATTGTTATTATGTGTA
GAAGTTTAGCTTTATAATAGTGTTTAGTGTGTTTAGAGTTAGAAAAATTT
TAGTGAGGAAGTCAGGCCGGAAAATTCCCGCCACCGGAAGTTGAGTAGAC
GGTGCTGCCTGCGACTCAACCCCAGGAGGACTGGGTGAACAAAGCTGCGA
AGTGATCCATGTAAGCCCTCAGAACCGTCTCGGAAAGAGGACCCCACATG
TTGTAGCTTCAAGGCCCAATGTCAGACCACGCCATGGCGTGCCACTCTGC
GGAGAGTGCAGTCTGCGACAGTGCCCCAGGAGGACTGGGTGAACAAAGGC
GAATCAACGTCCCACGCGGCCCTAGCTCTGGCAATGGTGTTAACCAGAGT
GAAAGGACTAGAGGTTAGAGGAGACCCCGCGTTCTGAAGTGCACGGCCCA
GCCTGGCTGAAGCTGTAGGTCAGGGGAAGGACTAGAGGTTAGTGGAGACC
CCGTGCCGCAAAACACCACAACAACACAGCATATTGACACCTGGGATAGA
CTAGGAGATCTTCTGCTCTGCACAACCAGCCACACGGCACAGTGCGCCGA
CAATGGTGGCTGGTGGTGCGAGAACACAGGATCTACCGGTataGTTTAAA
CataAAGCTTGAGTATTCTATAGTCTCACCTAAATAGCTTGGCGTAATCA
TGGTCATAGCTGTTTCCTGTGTGAAATTGTTATCCGCTCACAATTCCACA
CAACATACGAGCCGGAAGCATAAAGTGTAAAGCCTGGGGTGCCTAATGAG
TGAGCTAACTCACATTAATTGCGTTGCGCTCACTGCCCGCTTTCCAGTCG
GGAAACCTGTCGTGCCAGCTGCATTAATGAATCGGCCAACGCGAACCCCT
TGCGGCCGCCCGGGCCGTCGACCAATTCTCATGTTTGACAGCTTATCATC
GAATTTCTGCCATTCATCCGCTTATTATCACTTATTCAGGCGTAGCAACC
AGGCGTTTAAGGGCACCAATAACTGCCTTAAAAAAATTACGCCCCGCCCT
GCCACTCATCGCAGTACTGTTGTAATTCATTAAGCATTCTGCCGACATGG
AAGCCATCACAAACGGCATGATGAACCTGAATCGCCAGCGGCATCAGCAC
CTTGTCGCCTTGCGTATAATATTTGCCCATGGTGAAAACGGGGGCGAAGA
AGTTGTCCATATTGGCCACGTTTAAATCAAAACTGGTGAAACTCACCCAG
GGATTGGCTGAGACGAAAAACATATTCTCAATAAACCCTTTAGGGAAATA
GGCCAGGTTTTCACCGTAACACGCCACATCTTGCGAATATATGTGTAGAA
ACTGCCGGAAATCGTCGTGGTATTCACTCCAGAGCGATGAAAACGTTTCA
GTTTGCTCATGGAAAACGGTGTAACAAGGGTGAACACTATCCCATATCAC
CAGCTCACCGTCTTTCATTGCCATACGAAATTCCGGATGAGCATTCATCA
GGCGGGCAAGAATGTGAATAAAGGCCGGATAAAACTTGTGCTTATTTTTC
TTTACGGTCTTTAAAAAGGCCGTAATATCCAGCTGAACGGTCTGGTTATA
GGTACATTGAGCAACTGACTGAAATGCCTCAAAATGTTCTTTACGATGCC
ATTGGGATATATCAACGGTGGTATATCCAGTGATTTTTTTCTCCATTTTA
GCTTCCTTAGCTCCTGAAAATCTCGATAACTCAAAAAATACGCCCGGTAG
TGATCTTATTTCATTATGGTGAAAGTTGGAACCTCTTACGTGCCGATCAA
CGTCTCATTTTCGCCAAAAGTTGGCCCAGGGCTTCCCGGTATCAACAGGG
ACACCAGGATTTATTTATTCTGCGAAGTGATCTTCCGTCACAGGTATTTA
TTCGCGATAAGCTCATGGAGCGGCGTAACCGTCGCACAGGAAGGACAGAG
AAAGCGCGGATCTGGGAAGTGACGGACAGAACGGTCAGGACCTGGATTGG
GGAGGCGGTTGCCGCCGCTGCTGCTGACGGTGTGACGTTCTCTGTTCCGG
TCACACCACATACGTTCCGCCATTCCTATGCGATGCACATGCTGTATGCC
GGTATACCGCTGAAAGTTCTGCAAAGCCTGATGGGACATAAGTCCATCAG
TTCAACGGAAGTCTACACGAAGGTTTTTGCGCTGGATGTGGCTGCCCGGC
ACCGGGTGCAGTTTGCGATGCCGGAGTCTGATGCGGTTGCGATGCTGAAA
CAATTATCCTGAGAATAAATGCCTTGGCCTTTATATGGAAATGTGGAACT
GAGTGGATATGCTGTTTTTGTCTGTTAAACAGAGAAGCTGGCTGTTATCC
ACTGAGAAGCGAACGAAACAGTCGGGAAAATCTCCCATTATCGTAGAGAT
CCGCATTATTAATCTCAGGAGCCTGTGTAGCGTTTATAGGAAGTAGTGTT
CTGTCATGATGCCTGCAAGCGGTAACGAAAACGATTTGAATATGCCTTCA
GGAACAATAGAAATCTTCGTGCGGTGTTACGTTGAAGTGGAGCGGATTAT
GTCAGCAATGGACAGAACAACCTAATGAACACAGAACCATGATGTGGTCT
GTCCTTTTACAGCCAGTAGTGCTCGCCGCAGTCGAGCGACAGGGCGAAGC
CCTCGAGCTGGTTGCCCTCGCCGCTGGGCTGGCGGCCGTCTATGGCCCTG
CAAACGCGCCAGAAACGCCGTCGAAGCCGTGTGCGAGACACCGCGGCCGG
CCGCCGGCGTTGTGGATACCTCGCGGAAAACTTGGCCCTCACTGACAGAT
GAGGGGCGGACGTTGACACTTGAGGGGCCGACTCACCCGGCGCGGCGTTG
ACAGATGAGGGGCAGGCTCGATTTCGGCCGGCGACGTGGAGCTGGCCAGC
CTCGCAAATCGGCGAAAACGCCTGATTTTACGCGAGTTTCCCACAGATGA
TGTGGACAAGCCTGGGGATAAGTGCCCTGCGGTATTGACACTTGAGGGGC
GCGACTACTGACAGATGAGGGGCGCGATCCTTGACACTTGAGGGGCAGAG
TGCTGACAGATGAGGGGCGCACCTATTGACATTTGAGGGGCTGTCCACAG
GCAGAAAATCCAGCATTTGCAAGGGTTTCCGCCCGTTTTTCGGCCACCGC
TAACCTGTCTTTTAACCTGCTTTTAAACCAATATTTATAAACCTTGTTTT
TAACCAGGGCTGCGCCCTGTGCGCGTGACCGCGCACGCCGAAGGGGGGTG
CCCCCCCTTCTCGAACCCTCCCGGTCGAGTGAGCGAGGAAGCACCAGGGA
ACAGCACTTATATATTCTGCTTACACACGATGCCTGAAAAAACTTCCCTT
GGGGTTATCCACTTATCCACGGGGATATTTTTATAATTATTTTTTTTATA
GTTTTTAGATCTTCTTTTTTAGAGCGCCTTGTAGGCCTTTATCCATGCTG
GTTCTAGAGAAGGTGTTGTGACAAATTGCCCTTTCAGTGTGACAAATCAC
CCTCAAATGACAGTCCTGTCTGTGACAAATTGCCCTTAACCCTGTGACAA
ATTGCCCTCAGAAGAAGCTGTTTTTTCACAAAGTTATCCCTGCTTATTGA
CTCTTTTTTATTTAGTGTGACAATCTAAAAACTTGTCACACTTCACATGG
ATCTGTCATGGCGGAAACAGCGGTTATCAATCACAAGAAACGTAAAAATA
GCCCGCGAATCGTCCAGTCAAACGACCTCACTGAGGCGGCATATAGTCTC
TCCCGGGATCAAAAACGTATGCTGTATCTGTTCGTTGACCAGATCAGAAA
ATCTGATGGCACCCTACAGGAACATGACGGTATCTGCGAGATCCATGTTG
CTAAATATGCTGAAATATTCGGATTGACCTCTGCGGAAGCCAGTAAGGAT
ATACGGCAGGCATTGAAGAGTTTCGCGGGGAAGGAAGTGGTTTTTTATCG
CCCTGAAGAGGATGCCGGCGATGAAAAAGGCTATGAATCTTTTCCTTGGT
TTATCAAACGTGCGCACAGTCCATCCAGAGGGCTTTACAGTGTACATATC
AACCCATATCTCATTCCCTTCTTTATCGGGTTACAGAACCGGTTTACGCA
GTTTCGGCTTAGTGAAACAAAAGAAATCACCAATCCGTATGCCATGCGTT
TATACGAATCCCTGTGTCAGTATCGTAAGCCGGATGGCTCAGGCATCGTC
TCTCTGAAAATCGACTGGATCATAGAGCGTTACCAGCTGCCTCAAAGTTA
CCAGCGTATGCCTGACTTCCGCCGCCGCTTCCTGCAGGTCTGTGTTAATG
AGATCAACAGCAGAACTCCAATGCGCCTCTCATACATTGAGAAAAAGAAA
GGCCGCCAGACGACTCATATCGTATTTTCCTTCCGCGATATCACTTCCAT
GACGACAGGATAGTCTGAGGGTTATCTGTCACAGATTTGAGGGTGGTTCG
TCACATTTGTTCTGACCTACTGAGGGTAATTTGTCACAGTTTTGCTGTTT
CCTTCAGCCTGCATGGATTTTCTCATACTTTTTGAACTGTAATTTTTAAG
GAAGCCAAATTTGAGGGCAGTTTGTCACAGTTGATTTCCTTCTCTTTCCC
TTCGTCATGTGACCTGATATCGGGGGTTAGTTCGTCATCATTGATGAGGG
TTGATTATCACAGTTTATTACTCTGAATTGGCTATCCGCGTGTGTACCTC
TACCTGGAGTTTTTCCCACGGTGGATATTTCTTCTTGCGCTGAGCGTAAG
AGCTATCTGACAGAACAGTTCTTCTTTGCTTCCTCGCCAGTTCGCTCGCT
ATGCTCGGTTACACGGCTGCGGCGAGCGCTAGTGATAATAAGTGACTGAG
GTATGTGCTCTTCTTATCTCCTTTTGTAGTGTTGCTCTTATTTTAAACAA
CTTTGCGGTTTTTTGATGACTTTGCGATTTTGTTGTTGCTTTGCAGTAAA
TTGCAAGATTTAATAAAAAAACGCAAAGCAATGATTAAAGGATGTTCAGA
ATGAAACTCATGGAAACACTTAACCAGTGCATAAACGCTGGTCATGAAAT
GACGAAGGCTATCGCCATTGCACAGTTTAATGATGACAGCCCGGAAGCGA
GGAAAATAACCCGGCGCTGGAGAATAGGTGAAGCAGCGGATTTAGTTGGG
GTTTCTTCTCAGGCTATCAGAGATGCCGAGAAAGCAGGGCGACTACCGCA
CCCGGATATGGAAATTCGAGGACGGGTTGAGCAACGTGTTGGTTATACAA
TTGAACAAATTAATCATATGCGTGATGTGTTTGGTACGCGATTGCGACGT
GCTGAAGACGTATTTCCACCGGTGATCGGGGTTGCTGCCCATAAAGGTGG
CGTTTACAAAACCTCAGTTTCTGTTCATCTTGCTCAGGATCTGGCTCTGA
AGGGGCTACGTGTTTTGCTCGTGGAAGGTAACGACCCCCAGGGAACAGCC
TCAATGTATCACGGATGGGTACCAGATCTTCATATTCATGCAGAAGACAC
TCTCCTGCCTTTCTATCTTGGGGAAAAGGACGATGTCACTTATGCAATAA
AGCCCACTTGCTGGCCGGGGCTTGACATTATTCCTTCCTGTCTGGCTCTG
CACCGTATTGAAACTGAGTTAATGGGCAAATTTGATGAAGGTAAACTGCC
CACCGATCCACACCTGATGCTCCGACTGGCCATTGAAACTGTTGCTCATG
ACTATGATGTCATAGTTATTGACAGCGCGCCTAACCTGGGTATCGGCACG
ATTAATGTCGTATGTGCTGCTGATGTGCTGATTGTTCCCACGCCTGCTGA
GTTGTTTGACTACACCTCCGCACTGCAGTTTTTCGATATGCTTCGTGATC
TGCTCAAGAACGTTGATCTTAAAGGGTTCGAGCCTGATGTACGTATTTTG
CTTACCAAATACAGCAATAGCAATGGCTCTCAGTCCCCGTGGATGGAGGA
GCAAATTCGGGATGCCTGGGGAAGCATGGTTCTAAAAAATGTTGTACGTG
AAACGGATGAAGTTGGTAAAGGTCAGATCCGGATGAGAACTGTTTTTGAA
CAGGCCATTGATCAACGCTCTTCAACTGGTGCCTGGAGAAATGCTCTTTC
TATTTGGGAACCTGTCTGCAATGAAATTTTCGATCGTCTGATTAAACCAC
GCTGGGAGATTAGATAATGAAGCGTGCGCCTGTTATTCCAAAACATACGC
TCAATACTCAACCGGTTGAAGATACTTCGTTATCGACACCAGCTGCCCCG
ATGGTGGATTCGTTAATTGCGCGCGTAGGAGTAATGGCTCGCGGTAATGC
CATTACTTTGCCTGTATGTGGTCGGGATGTGAAGTTTACTCTTGAAGTGC
TCCGGGGTGATAGTGTTGAGAAGACCTCTCGGGTATGGTCAGGTAATGAA
CGTGACCAGGAGCTGCTTACTGAGGACGCACTGGATGATCTCATCCCTTC
TTTTCTACTGACTGGTCAACAGACACCGGCGTTCGGTCGAAGAGTATCTG
GTGTCATAGAAATTGCCGATGGGAGTCGCCGTCGTAAAGCTGCTGCACTT
ACCGAAAGTGATTATCGTGTTCTGGTTGGCGAGCTGGATGATGAGCAGAT
GGCTGCATTATCCAGATTGGGTAACGATTATCGCCCAACAAGTGCTTATG
AACGTGGTCAGCGTTATGCAAGCCGATTGCAGAATGAATTTGCTGGAAAT
ATTTCTGCGCTGGCTGATGCGGAAAATATTTCACGTAAGATTATTACCCG
CTGTATCAACACCGCCAAATTGCCTAAATCAGTTGTTGCTCTTTTTTCTC
ACCCCGGTGAACTATCTGCCCGGTCAGGTGATGCACTTCAAAAAGCCTTT
ACAGATAAAGAGGAATTACTTAAGCAGCAGGCATCTAACCTTCATGAGCA
GAAAAAAGCTGGGGTGATATTTGAAGCTGAAGAAGTTATCACTCTTTTAA
CTTCTGTGCTTAAAACGTCATCTGCATCAAGAACTAGTTTAAGCTCACGA
CATCAGTTTGCTCCTGGAGCGACAGTATTGTATAAGGGCGATAAAATGGT
GCTTAACCTGGACAGGTCTCGTGTTCCAACTGAGTGTATAGAGAAAATTG
AGGCCATTCTTAAGGAACTTGAAAAGCCAGCACCCTGATGCGACCACGTT
TTAGTCTACGTTTATCTGTCTTTACTTAATGTCCTTTGTTACAGGCCAGA
AAGCATAACTGGCCTGAATATTCTCTCTGGGCCCACTGTTCCACTTGTAT
CGTCGGTCTGATAATCAGACTGGGACCACGGTCCCACTCGTATCGTCGGT
CTGATTATTAGTCTGGGACCACGGTCCCACTCGTATCGTCGGTCTGATTA
TTAGTCTGGGACCACGGTCCCACTCGTATCGTCGGTCTGATAATCAGACT
GGGACCACGGTCCCACTCGTATCGTCGGTCTGATTATTAGTCTGGGACCA
TGGTCCCACTCGTATCGTCGGTCTGATTATTAGTCTGGGACCACGGTCCC
ACTCGTATCGTCGGTCTGATTATTAGTCTGGAACCACGGTCCCACTCGTA
TCGTCGGTCTGATTATTAGTCTGGGACCACGGTCCCACTCGTATCGTCGG
TCTGATTATTAGTCTGGGACCACGATCCCACTCGTGTTGTCGGTCTGATT
ATCGGTCTGGGACCACGGTCCCACTTGTATTGTCGATCAGACTATCAGCG
TGAGACTACGATTCCATCAATGCCTGTCAAGGGCAAGTATTGACATGTCG
TCGTAACCTGTAGAACGGAGTAACCTCGGTGTGCGGTTGTATGCCTGCTG
TGGATTGCTGCTGTGTCCTGCTTATCCACAACATTTTGCGCACGGTTATG
TGGACAAAATACCTGGTTACCCAGGCCGTGCCGGCACGTTAACCGGGCTG
CATCCGATGCAAGTGTGTCGCTGTCGACGAGCTCGCGAGCTCGGACATGA
GGTTGCCCCGTATTCAGTGTCGCTGATTTGTATTGTCTGAAGTTGTTTTT
ACGTTAAGTTGATGCAGATCAATTAATACGATACCTGCGTCATAATTGAT
TATTTGACGTGGTTTGATGGCCTCCACGCACGTTGTGATATGTAGATGAT
AATCATTATCACTTTACGGGTCCTTTCCGGTGATCCGACAGGTTACGGGG
CGGCGACCTCGCGGGTTTTCGCTATTTATGAAAATTTTCCGGTTTAAGGC
GTTTCCGTTCTTCTTCGTCATAACTTAATGTTTTTATTTAAAATACCCTC
TGAAAAGAAAGGAAACGACAGGTGCTGAAAGCGAGCTTTTTGGCCTCTGT
CGTTTCCTTTCTCTGTTTTTGTCCGTGGAATGAACAATGGAAGTCCGAGC
TCATCGCTAATAACTTCGTATAGCATACATTATACGAAGTTATATTCGAT
GCGGCCGCAAGGGGTTCGCGTCAGCGGGTGTTGGCGGGTGTCGGGGCTGG
CTTAACTATGCGGCATCAGAGCAGATTGTACTGAGAGTGCACCATATGCG
GTGTGAAATACCACACAGATGCGTAAGGAGAAAATACCGCATCAGGCGCC
ATTCGCCATTCAGCTGCGCAACTGTTGGGAAGGGCGATCGGTGCGGGCCT
CTTCGCTATTACGCCAGCTGGCGAAAGGGGGATGTGCTGCAAGGCGATTA
AGTTGGGTAACGCCAGGGTTTTCCCAGTCACGACGTTGTAAAACGACGGC
CAGTGAATTGTAATACGACTCACTATAGGGC
