# Supplementary material for: Dengue Virus Inhibitors as Potential Broad-Spectrum Flavivirus Inhibitors
Source: Pharmaceuticals (Basel). 2025 Feb 20;18(3):283. doi: 10.3390/ph18030283 (PMC11944514; doi:10.3390/ph18030283)
Supplement: Supplementary file 1 [file pharmaceuticals-18-00283-s001.zip › TBEV_NanoLuc_replicon.fasta]

>seq1
TAATTCGTTTAAACATTTAGGTGACACTATAGAGATTTTCTTGCACGTGC
ATGCGTTTGCTTCGGACAGCATTAGCAGCGGTTGGTTTGAAAGAGATATT
CTTTTGTTTCTACCAGTCGTGAACGTGTTGAGAAAAAGACAGCTTAGGAG
AACAAGAGCTGGGGATGGTCAAGAAGGCCATCCTGAAAGGTAAGGGGGGC
GGTCCCCCTCGACGAGTGTCGAAAGAGACCGCAACGAAGACGCGTCAACC
CAGAGTCCAAATGCCAAATGGGCTTGTGTTGATGCGCATGATGGGGATCT
TGTGGCATGCCGTAGCTGGCACCGCGAGAAACCCCGTATTGAAGGCGTTC
TGGAACTCAGTCCCTCTGAAACAGGCCACAGCAGCACTGCGGAAGATCAA
AAGGACAGTGAGTGCCCTAATGGTTGGCTTGCAAAAACGTGGGAAAAGGA
GGTCAGCGACGGACTGGATGAGCTGGTTGCTGGTCATCACTCTGTTGGGG
ATGACGCTTGCTAGGCGCGCCATGGTCTTCACACTCGAAGATTTCGTTGG
GGACTGGCGACAGACAGCCGGCTACAACCTGGACCAAGTCCTTGAACAGG
GAGGTGTGTCCAGTTTGTTTCAGAATCTCGGGGTGTCCGTAACTCCGATC
CAAAGGATTGTCCTGAGCGGTGAAAATGGGCTGAAGATCGACATCCATGT
CATCATCCCGTATGAAGGTCTGAGCGGCGACCAAATGGGCCAGATCGAAA
AAATTTTTAAGGTGGTGTACCCTGTGGACGATCATCACTTTAAGGTGATC
CTGCACTATGGCACACTGGTAATCGACGGGGTTACGCCGAACATGATCGA
CTATTTCGGACGGCCGTATGAAGGCATCGCCGTGTTCGACGGCAAAAAGA
TCACTGTAACAGGGACCCTGTGGAACGGCAACAAAATTATCGACGAGCGC
CTGATCAACCCCGACGGCTCCCTGCTGTTCCGAGTAACCATCAACGGAGT
GACCGGCTGGCGGCTGTGCGAACGCATTCTGGCGTTAATTAACCTGAATT
TTGACCTTCTTAAGCTCGCGGGAGATGTCGAGTCCAACCCTGGGCCCGTG
TCATTGGCTTGGTTGGGCCTGAACATGAGAAACCCTACAATGTCCATGAG
CTTTCTCTTGGCTGGAGGCCTGGTCTTGGCCATGACCCTTGGAGTGGGGG
CGGATGTTGGCTGCGCTGTGGACACGGAACGAATGGAGCTCCGCTGTGGC
GAGGGCCTGGTCGTGTGGAGAGAGGTCTCAGAATGGTATGACAACTATGC
CTACTACCCGGAGACACCGGGGGCCCTTGCATCAGCCATAAAGGAGACAT
TTGAGGAGGGAAGCTGTGGCGTAGTCCCTCAGAACAGGCTCGAGATGGCC
ATGTGGAGAAGCTCGGTCACAGAGCTGAATCTGGCTCTGGCGGAAGGGGA
GGCAAATCTCACAGTGGTGGTGGATAAGTTTGACCCCACTGACTACCGAG
GTGGTGTCCCTGGTTTACTGAAAAAAGGAAAGGACATAAAAGTCTCCTGG
AAAAGCTGGGGCCATTCAATGATCTGGAGCATTCCTGAGGCCCCCCGTCG
TTTCATGGTGGGCACGGAAGGACAAAGTGAGTGTCCCCTAGAGAGACGGA
AGACAGGTGTTTTCACGGTGGCAGAGTTCGGGGTTGGCCTGAGAACAAAG
GTCTTCTTGGATTTCAGACAGGAACCAACACATGAGTGTGATACAGGAGT
GATGGGGGCTGCCGTCAAGAACGGCATGGCAATCCACACAGATCAAAGTC
TCTGGATGCGATCAATGAAAAATGACACAGGCACTTACATTGTTGAACTT
TTGGTCACTGACCTGAGGAACTGCTCATGGCCTGCTAGCCACACTATCGA
TAATGCTGACGTGGTGGACTCGGAGTTGTTCCTTCCGGCGAGCCTGGCAG
GACCCAGATCCTGGTACAACAGGATACCCGGTTATTCAGAACAGGTGAAA
GGGCCATGGAAGCACACGCCTATCCGAGTCATCAGAGAGGAGTGTCCCGG
CACGACCGTTACCATCAACGCCAAGTGTGACAAAAGAGGAGCATCTGTGA
GGAGTACCACAGAGAGTGGCAAGGTTATCCCAGAATGGTGCTGCCGAGCG
TGCACAATGCCACCAGTGACGTTCCGGACTGGAACTGATTGCTGGTATGC
CATGGAAATACGGCCAGTCCATGACCAGGGGGGGCTTGTTCGCTCAATGG
TGGTTGCGGACAACGGTGAATTACTTAGTGAGGGAGGAGTCCCCGGAATA
GTGGCATTGTTTGTGGTCCTTGAATACATCATCCGTAGGAGACCCTCCAC
GGGAACAACGGTTGTGTGGGGGGGCATCGTCGTGCTCGCTCTGCTTGTCA
CCGGGATGGTCAGGATAGAGAGCCTGGTGCGCTATGTGGTGGCAGTGGGG
ATCACATTCCACCTTGAGCTAGGGCCAGAGATCGTGGCCTTGATGCTACT
CCAGGCTGTGTTTGAGCTGAGGGTGGGTTTGCTCAGCGCATTTGCACTGC
GCAGAAGCCTCACCGTCCGAGAGATGGTGACCACCTACTTTCTGTTGCTG
GTCCTGGAATTGGGGCTGCCGGGTGCGAGCCTTGAAGATTTCTGGAAATG
GGGTGATGCACTGGCCATGGGGGCGCTGATATTCAGGGCTTGCACGGCAG
AAGGAAAGACTGGAGCAGGGCTCTTGCTCATGGCTCTCATGACACAGCGG
GATGTGGTGACTGTGCATCATGGACTGGTGTGCTTCCTGAGTGTAGCTTC
GGCTTGCTCGGTCTGGAGGCTGCTCAAGGGACACAGAGAGCAGAAGGGAT
TGACCTGGATTGTCCCCCTGGCTAGATTGCTTGGGGGAGAGGGCTCTGGA
ATCAGGCTGCTGGCGTTTTGGGAGCTGTCAGCTCACAGAGGAAGACGATC
TTTCAGTGAACCACTAACTGTGGTAGGAGTCATGCTAACACTGGCCAGCG
GCATGATGCGACACACCTCCCAGGAGGCTCTCTGTGCACTCGCAGTGGCC
TCGTTTCTCTTGTTGATGCTGGTGCTGGGGACAAGAAAGATGCAGCTGGT
TGCCGAATGGAGTGGCTGTGTGGAATGGCATCCGGAACTAGTGAATGAGG
GTGGAGAGGTTAGCCTGAGGGTCCGTCAGGACGCGATGGGAAACTTTCAC
TTGACTGAGCTCGAGAAAGAAGAGAGAATGATGGCTTTTTGGCTGCTGGC
CGGCTTGGCAGCTTCGGCCATTCATTGGTCAGGCATTCTTGGTGTGATGG
GACTGTGGACGCTCACGGAAATGCTGAGGTCATCCCGAAGGTCTGACCTG
GTTTTCTCTGGACAGGGGGGTCGAGAGCGTGGTGACAGACCTTTCGAGGT
TAAGGACGGTGTCTACAGGATTTTCAGCCCCGGCTTGTTCTGGGGTCAGA
ACCAAGTGGGGGTTGGCTACGGTTCCAAGGGTGTCCTGCACACGATGTGG
CACGTGACGAGAGGAGCGGCGCTGTCTATTGATGATGCTGTGGCCGGTCC
CTACTGGGCTGATGTGAGGGAAGATGTCGTGTGCTACGGAGGAGCCTGGA
GTCTGGAGGAAAAGTGGAAAGGTGAAACAGTACAGGTCCATGCCTTCCCA
CCGGGGAAGGCCCATGAGGTGCATCAGTGCCAGCCTGGGGAGTTGATCCT
TGACACCGGAAGGAAGCTTGGGGCAATACCAATTGATTTGGTAAAAGGAA
CATCAGGCAGCCCCATTCTTAACGCCCAGGGAGTGGTTGTGGGGCTATAC
GGAAATGGCCTAAAAACTAATGAGACCTACGTCAGCAGCATTGCTCAAGG
GGAAGCGGAGAAGAGCCGACCCAACCTCCCACAGGCTGTTGTGGGCACGG
GCTGGACATCAAAGGGTCAGATCACAGTGCTGGACATGCACCCAGGCTCG
GGGAAGACCCACAGAGTCCTCCCGGAGCTTATTCGCCAATGCATTGACAG
GCGCCTGAGAACGTTGGTGTTGGCTCCAACTCGTGTGGTACTCAAAGAAA
TGGAGCGCGCCTTGAATGGGAAACGGGTCAGGTTCCACTCACCAGCAGTC
ATTGACCAACAGGCTGGGGGGGCAATTGTCGACGTGATGTGTCACGCAAC
CTATGTCAACAGAAGGCTACTCCCACAGGGGAGACAAAATTGGGAGGTGG
CAATCATGGATGAGGCCCACTGGACGGACCCCCACAGCATAGCTGCCAGA
GGTCATTTGTACACTCTGGCAAAAGAAAACAAGTGTGCACTGGTCTTGAT
GACAGCGACACCCCCTGGTAAGAGTGAACCCTTTCCGGAGTCCAACGGAG
CCATCACTAGTGAGGAAAGACAGATTCCTGATGGAGAGTGGCGTGACGGG
TTTGACTGGATCACTGAGTATGAAGGGCGTACCGCCTGGTTTGTCCCTTC
GATTGCAAAAGGTGGTGCCATAGCTCGCACCTTGAGACAGAAGGGGAAAA
GTGTGATCTGTTTGAACAGCAAAACCTTTGAAAAGGACTACTCCAGAGTG
AGGGATGAGAAGCCTGACTTTGTGGTGACGACTGATATCTCGGAGATGGG
AGCCAACCTTGACGTGAGCCGCGTCATAGATGGGAGGACAAACATTAAGC
CTGAGGAGGTTGATGGGAAGGTCGAGCTCACCGGGACCAGGCGAGTGACC
ACGGCTTCCGCTGCTCAACGGCGCGGAAGAGTTGGTCGGCAGGACGGACG
AACAGATGAATACATATACTCTGGACAGTGTGATGATGATGACAGTGGAT
TAGTGCAATGGAAAGAGGCGCAAATACTTCTTGACAACATAACGACCTTG
CGGGGGCCCGTGGCCACCTTCTATGGACCAGAACAGGACAAGATGCCGGA
GGTGGCCGGTCACTTTCGACTCACTGAAGAGAAAAGAAAGCATTTCCGAC
ATCTTCTCACCCATTGTGACTTCACACCGTGGCTGGCATGGCATGTCGCA
GCGAATGTGTCCAGCGTCACGGACCGAAGCTGGACATGGGAAGGGCCGGA
GGCAAATGCCGTGGATGAGACCAGTGGTGACTTGGTCACCTTTAGGAGCC
CGAATGGGGCGGAGAGAACTCTCAGGCCGGTGTGGAAGGACGCACGCATG
TTCAAGGAGGGACGTGACATCAAAGAGTTCGTGGCGTACGCCTCTGGGCG
TCGCAGTTTCGGAGATGTTTTGACAGGAATGTCGGGAGTTCCGGAGCTTT
TGCGGCACAGATGCGTTAGTGCCCTGGATGTCTTCTACACACTCATGCAC
GAGGAACCTGGCAGCAGGGCAATGAGAATGGCGGAGAGAGATGCCCCAGA
GGCCTTTCTGACTATGGCTGAGATGATGGTGCTGGGTTTGGCAACCCTGG
GTGTCATCTGGTGCTTCGTCGTCCGGACTTCAATCAGCCGTATGATGCTG
GGCACGCTGGTCCTGCTGGCCTCGTTGCTACTCTTGTGGGCAGGTGGCGT
CGGCTATGGGAATATGGCCGGAGTGGCTCTCATCTTCTACACGTTGCTGA
CGGTGCTGCAGCCCGAGGCGGGAAAGCAGAGAAGCAGTGACGACAACAAA
CTGGCATATTTCTTGCTGACGCTCTGCAGCCTTGCTGGACTGGTTGCAGC
CAATGAGATGGGTTTTCTGGAGAAGACCAAGGCAGACTTGTCCACGGTGT
TGTGGAGTGAACAGGAGGAACCCCGGCCATGGAGTGAATGGACGAATGTG
GACATTCAGCCAGCGAGGTCCTGGGGAACCTATGTGCTGGTGGTGTCTCT
GTTTACACCTTACATCATCCACCAACTGCAGACCAAAATCCAACAACTTG
TTAACAGTGCCGTGGCATCTGGTGCACAGGCCATGAGAGACCTTGGGGGA
GGTGCCCCCTTCTTTGGTGTGGCGGGACATGTCATGACCCTCGGGGTGGT
GTCACTGATTGGGGCCACTCCCACCTCACTGATGGTGGGCGTTGGCTTGG
CGGCACTCCATCTGGCCATTGTGGTGTCTGGGCTGGAGGCTGAACTAACG
CAGAGAGCTCATAAGGTCTTTTTCTCTGCAATGGTGCGCAACCCCATGGT
GGATGGGGATGTCATCAACCCATTCGGGGAGGGGGAGGCAAAACCTGCTC
TATATGAAAGGAAAATGAGTCTGGTGTTGGCCATAGTGTTGTGCCTCATG
TCGGTGGTCATGAACCGAACGGTGGCCTCCATAACAGAGGCTTCAGCTGT
GGGACTGGCAGCAGCGGGACAGCTGCTTAGGCCGGAGGTTGACACACTGT
GGACGATGCCGGTTSCTTGTGGCATGAGTGGCGTGGTCAGGGGTAGCCTG
TGGGGGTTTCTGCCCCTAGGGCATAGACTCTGGCTTCGAGCTTCTGGGGG
TAGGCGTGGTGGTTCTGAGGGAGACACGCTTGGAGATCTCTGGAAACGGA
GGCTTAACAACTGCACCAGGGAGGAATTCTTCGTGTACAGGCGCACTGGC
ATCCTGGAGACGGAACGTGACAAGGCTAGAGAGTTGCTCAGAAGAGGAGA
GACCAACATGGGATTGGCTGTCTCTCGGGGCACGGCAAAGCTTGCCTGGC
TTGAGGAACGCGGATATGCCACTCTCAAGGGAGAGGTGGTAGATCTTGGA
TGTGGAAGGGGCGGCTGGTCCTATTATGCGGCATCCCGACCGGCAGTCAT
GAGTGTCAGGGCATACACCATTGGTGGAAGAGGGCATGAGGCTCCAAAGA
TGGTAACAAGCCTGGGTTGGAACTTGATCAAATTCAGATCAGGAATGGAC
GTGTTCAGCATGCAGCCACACCGGGCTGACACTGTCATGTGTGACATCGG
AGAGAGCAGCCCAGATGCCGCTGTGGAAGGTGAGAGGACAAGGAAAGTGA
TATTGCTCATGGAGCAATGGAAAAATAGGAACCCCACGGCTGCCTGTGTG
TTCAAGGTGCTGGCCCCATATCGTCCAGAAGTGATAGAAGCACTGCACAG
ATTCCAACTGCAATGGGGGGGGGGTCTGGTGAGGACCCCTTTTTCAAGGA
ACTCCACCCATGAGATGTATTACTCAACAGCCGTCACTGGGAACATAGTG
AACTCCGTCAACGTACAATCGAGGAAACTTTTGGCCCGGTTTGGAGACCA
GAGAGGGCCAACCAGGGTGCCTGAACTTGACCTGGGAGTTGGAACTCGGT
GTGTGGTCTTAGCTGAGGATAAGGTGAAAGAACAAGACGTACAAGAGAGG
ATCAGAGCGCTGCGGGAGCAGTATAGCGAAACCTGGCACATGGACGAGGA
ACACCCGTACCGGACATGGCAGTACTGGGGCAGCTACCGCACGGCACCAA
CCGGCTCGGCGGCGTCACTGATCAATGGGGTTGTGAAACTTCTCAGCTGG
CCATGGAACGCACGGGAAGATGTGGTGCGCATGGCCATGACTGACACAAC
GGCTTTCGGACAGCAGAGAGTGTTCAAAGATAAAGTTGACACAAAGGCAC
AAGAGCCTCAGCCCGGTACAAGAGTCATCATGAGAGCAGTAAATGACTGG
ATTTTGGAACGACTGGCGCAGAAAAGCAAACCGCGCATGTGCAGCAGAGA
GGAATTCATAGCAAAAGTGAAATCAAATGCAGCCTTGGGAGCTTGGTCAG
ATGAGCAAAACAGATGGGCGAGTGCAAGAGAGGCTGTAGAGGATCCTGCA
TTCTGGCACCTCGTGGATGAAGAGAGAGAAAGGCACCTCATGGGGAGATG
CGCGCACTGCGTGTACAACATGATGGGCAAGAGAGAGAAGAAACTGGGAG
AGTTCGGAGTGGCGAAAGGAAGTCGGGCCATTTGGTACATGTGGCTGGGG
AGTCGCTTTCTGGAGTTCGAGGCTCTTGGATTCTTGAATGAAGACCATTG
GGCCTCTAGAGAGTCCAGTGGAGCTGGAGTCGAGGGAATAAGCTTGAACT
ACCTGGGCTGGCACCTCAAGAAGCTGTCGACCCTGAATGGAGGACTCTTC
TATGCAGATGACACAGCTGGCTGGGACACGAAAGTTACCAATGCAGACTT
AGAGGATGAAGAACAGATCCTACGGTACATGGAAGGTGAGCACAAACAAT
TGGCAACCACAATAATGCAAAAAGCATACCATGCCAAAGTCGTGAAGGTC
GCGAGGCCCTCCCGTGATGGAGGCTGCATCATGGATGTCATCACAAGAAG
AGATCAGAGAGGCTCGGGCCAGGTTGTGACCTATGCCCTTAACACCCTCA
CTAACATAAAGGTGCAACTAATCCGAATGATGGAGGGGGAGGGGGTCATA
GAGGCAGCGGATGCACACAACCCGAGACTGCTTCGAGTGGAGCGCTGGCT
GAAAGAACATGGAGAAGAGCGTCTTGGAAGAATGCTCGTCAGTGGTGACG
ATTGTGTGGTGAGGCCCTTGGATGACAGATTTGGCAAAGCACTTTACTTT
CTGAATGACATGGCCAAGACCAGGAAGGACATTGGGGAATGGGAGCACTC
GGCCGGCTTTTCAAGCTGGGAGGAGGTCCCCTTTTGTTCACACCATTTCC
ATGAGCTAGTGATGAAGGACGGACGCACCCTGGTGGTGCCGTGCCGAGAC
CAAGATGAACTCGTTGGGAGGGCGCGCATCTCACCGGGGTGCGGCTGGAG
TGTCCGCGAGACGGCCTGCCTTTCAAAAGCCTACGGGCAGATGTGGCTGC
TGAGCTACTTCCATCGGCGAGACCTGAGGACGCTCGGGCTTGCCATCAAC
TCAGCAGTGCCTGTCGATTGGGTTCCTACCGGCCGCACAACATGGAGCAT
CCATGCCAGTGGGGCCTGGATGACCACAGAAGACATGCTGGACGTCTGGA
ACCGGGTGTGGATTTTGGACAACCCTTTCATGCAGAACAAGGAAAAGGTC
ATGGAGTGGAGGGATGTTCCATACCTCCCTAAAGCTCAGGACATGTTATG
CTCCTCCCTTGTTGGGAGGAAAGAAAGAGCAGAATGGGCCAAGAACATCT
GGGGAGCGGTGGAAAAGGTGAGGAAGATGATAGGTCCTGAAAAGTTCAAG
GACTATCTCTCCTGTATGGACCGCCATGACCTGCACTGGGAGCTCAGACT
GGAGAGCTCAATAATCTAAACCCAGACTGTGACAGAGCAAAACCCGGAGG
GCTCGTAAAAGATTGTCCGGAACCAAAAGGAAAGCAAGCAACTTACAGAG
ATAGAGCTCGGACTGGAGAGCTCTTTAAACAAAAAAGCCAGAATTGAGCT
GAACCTGGAGAGCTCATTAAATATAGTCCAGACAACACAAAACATGATAA
AGCAAATAGGCTGAGCTAAAAGTCCCCACTACGGGACTGCTTCATAGCGG
TTTGTGGGGGGAGGCTAAGAGGCGAAGCCACAGATCATGGAATGATGCGG
CAGCGCGCGAGAGCGACGGGGAAGTGGTCGCACCCGACGCACCATCCATG
AAGCAATACTTCGTGAGACCCCCCTGACCAGCAAAGGGGGCAAACCGGTC
AGGGGTGAGGGATGCCCCCAGAGTGCATTGCGGCAGCACGCCAGTGAGAG
TGGCGACGGGAAAATGGTCGATCCCGACGTAGGGCACTCTGAAAAATTTT
GTGAGACCCCCTGCATCATGATAAGGCCGAACATGGTGCATGAAAGGGGA
GGCCCCCGGAAGCACGCTTCCGGGAGGAGGGAAGAGAGAAATTGGCAGCT
CTCTTCAGGGTTTTTCCTCCTCCTATACAAAATTCCCCCTCGGTAGAGGG
GGGGCGGTTCTTGTTCTCCCTGAGCCACCATCACCCAGACACAGATAGTC
TGACAAGGAGGTGATGTGTGACTCGGAAAAACACCCGCTGGGTCGGCATG
GCATCTCCACCTCCTCGCGGTCCGACCTGGGCATCCGAAGGAGGACGCAC
GTCCACTCGGATGGCTAAGGGAGATTTAAATAAGCTTGAGTATTCTATAG
TCTCACCTAAATAGCTTGGCGTAATCATGGTCATAGCTGTTTCCTGTGTG
AAATTGTTATCCGCTCACAATTCCACACAACATACGAGCCGGAAGCATAA
AGTGTAAAGCCTGGGGTGCCTAATGAGTGAGCTAACTCACATTAATTGCG
TTGCGCTCACTGCCCGCTTTCCAGTCGGGAAACCTGTCGTGCCAGCTGCA
TTAATGAATCGGCCAACGCGAACCCCTTGCGGCCGCCCGGGCCGTCGACC
AATTCTCATGTTTGACAGCTTATCATCGAATTTCTGCCATTCATCCGCTT
ATTATCACTTATTCAGGCGTAGCAACCAGGCGTTTAAGGGCACCAATAAC
TGCCTTAAAAAAATTACGCCCCGCCCTGCCACTCATCGCAGTACTGTTGT
AATTCATTAAGCATTCTGCCGACATGGAAGCCATCACAAACGGCATGATG
AACCTGAATCGCCAGCGGCATCAGCACCTTGTCGCCTTGCGTATAATATT
TGCCCATGGTGAAAACGGGGGCGAAGAAGTTGTCCATATTGGCCACGTTT
AAATCAAAACTGGTGAAACTCACCCAGGGATTGGCTGAGACGAAAAACAT
ATTCTCAATAAACCCTTTAGGGAAATAGGCCAGGTTTTCACCGTAACACG
CCACATCTTGCGAATATATGTGTAGAAACTGCCGGAAATCGTCGTGGTAT
TCACTCCAGAGCGATGAAAACGTTTCAGTTTGCTCATGGAAAACGGTGTA
ACAAGGGTGAACACTATCCCATATCACCAGCTCACCGTCTTTCATTGCCA
TACGAAATTCCGGATGAGCATTCATCAGGCGGGCAAGAATGTGAATAAAG
GCCGGATAAAACTTGTGCTTATTTTTCTTTACGGTCTTTAAAAAGGCCGT
AATATCCAGCTGAACGGTCTGGTTATAGGTACATTGAGCAACTGACTGAA
ATGCCTCAAAATGTTCTTTACGATGCCATTGGGATATATCAACGGTGGTA
TATCCAGTGATTTTTTTCTCCATTTTAGCTTCCTTAGCTCCTGAAAATCT
CGATAACTCAAAAAATACGCCCGGTAGTGATCTTATTTCATTATGGTGAA
AGTTGGAACCTCTTACGTGCCGATCAACGTCTCATTTTCGCCAAAAGTTG
GCCCAGGGCTTCCCGGTATCAACAGGGACACCAGGATTTATTTATTCTGC
GAAGTGATCTTCCGTCACAGGTATTTATTCGCGATAAGCTCATGGAGCGG
CGTAACCGTCGCACAGGAAGGACAGAGAAAGCGCGGATCTGGGAAGTGAC
GGACAGAACGGTCAGGACCTGGATTGGGGAGGCGGTTGCCGCCGCTGCTG
CTGACGGTGTGACGTTCTCTGTTCCGGTCACACCACATACGTTCCGCCAT
TCCTATGCGATGCACATGCTGTATGCCGGTATACCGCTGAAAGTTCTGCA
AAGCCTGATGGGACATAAGTCCATCAGTTCAACGGAAGTCTACACGAAGG
TTTTTGCGCTGGATGTGGCTGCCCGGCACCGGGTGCAGTTTGCGATGCCG
GAGTCTGATGCGGTTGCGATGCTGAAACAATTATCCTGAGAATAAATGCC
TTGGCCTTTATATGGAAATGTGGAACTGAGTGGATATGCTGTTTTTGTCT
GTTAAACAGAGAAGCTGGCTGTTATCCACTGAGAAGCGAACGAAACAGTC
GGGAAAATCTCCCATTATCGTAGAGATCCGCATTATTAATCTCAGGAGCC
TGTGTAGCGTTTATAGGAAGTAGTGTTCTGTCATGATGCCTGCAAGCGGT
AACGAAAACGATTTGAATATGCCTTCAGGAACAATAGAAATCTTCGTGCG
GTGTTACGTTGAAGTGGAGCGGATTATGTCAGCAATGGACAGAACAACCT
AATGAACACAGAACCATGATGTGGTCTGTCCTTTTACAGCCAGTAGTGCT
CGCCGCAGTCGAGCGACAGGGCGAAGCCCTCGAGCTGGTTGCCCTCGCCG
CTGGGCTGGCGGCCGTCTATGGCCCTGCAAACGCGCCAGAAACGCCGTCG
AAGCCGTGTGCGAGACACCGCGGCCGGCCGCCGGCGTTGTGGATACCTCG
CGGAAAACTTGGCCCTCACTGACAGATGAGGGGCGGACGTTGACACTTGA
GGGGCCGACTCACCCGGCGCGGCGTTGACAGATGAGGGGCAGGCTCGATT
TCGGCCGGCGACGTGGAGCTGGCCAGCCTCGCAAATCGGCGAAAACGCCT
GATTTTACGCGAGTTTCCCACAGATGATGTGGACAAGCCTGGGGATAAGT
GCCCTGCGGTATTGACACTTGAGGGGCGCGACTACTGACAGATGAGGGGC
GCGATCCTTGACACTTGAGGGGCAGAGTGCTGACAGATGAGGGGCGCACC
TATTGACATTTGAGGGGCTGTCCACAGGCAGAAAATCCAGCATTTGCAAG
GGTTTCCGCCCGTTTTTCGGCCACCGCTAACCTGTCTTTTAACCTGCTTT
TAAACCAATATTTATAAACCTTGTTTTTAACCAGGGCTGCGCCCTGTGCG
CGTGACCGCGCACGCCGAAGGGGGGTGCCCCCCCTTCTCGAACCCTCCCG
GTCGAGTGAGCGAGGAAGCACCAGGGAACAGCACTTATATATTCTGCTTA
CACACGATGCCTGAAAAAACTTCCCTTGGGGTTATCCACTTATCCACGGG
GATATTTTTATAATTATTTTTTTTATAGTTTTTAGATCTTCTTTTTTAGA
GCGCCTTGTAGGCCTTTATCCATGCTGGTTCTAGAGAAGGTGTTGTGACA
AATTGCCCTTTCAGTGTGACAAATCACCCTCAAATGACAGTCCTGTCTGT
GACAAATTGCCCTTAACCCTGTGACAAATTGCCCTCAGAAGAAGCTGTTT
TTTCACAAAGTTATCCCTGCTTATTGACTCTTTTTTATTTAGTGTGACAA
TCTAAAAACTTGTCACACTTCACATGGATCTGTCATGGCGGAAACAGCGG
TTATCAATCACAAGAAACGTAAAAATAGCCCGCGAATCGTCCAGTCAAAC
GACCTCACTGAGGCGGCATATAGTCTCTCCCGGGATCAAAAACGTATGCT
GTATCTGTTCGTTGACCAGATCAGAAAATCTGATGGCACCCTACAGGAAC
ATGACGGTATCTGCGAGATCCATGTTGCTAAATATGCTGAAATATTCGGA
TTGACCTCTGCGGAAGCCAGTAAGGATATACGGCAGGCATTGAAGAGTTT
CGCGGGGAAGGAAGTGGTTTTTTATCGCCCTGAAGAGGATGCCGGCGATG
AAAAAGGCTATGAATCTTTTCCTTGGTTTATCAAACGTGCGCACAGTCCA
TCCAGAGGGCTTTACAGTGTACATATCAACCCATATCTCATTCCCTTCTT
TATCGGGTTACAGAACCGGTTTACGCAGTTTCGGCTTAGTGAAACAAAAG
AAATCACCAATCCGTATGCCATGCGTTTATACGAATCCCTGTGTCAGTAT
CGTAAGCCGGATGGCTCAGGCATCGTCTCTCTGAAAATCGACTGGATCAT
AGAGCGTTACCAGCTGCCTCAAAGTTACCAGCGTATGCCTGACTTCCGCC
GCCGCTTCCTGCAGGTCTGTGTTAATGAGATCAACAGCAGAACTCCAATG
CGCCTCTCATACATTGAGAAAAAGAAAGGCCGCCAGACGACTCATATCGT
ATTTTCCTTCCGCGATATCACTTCCATGACGACAGGATAGTCTGAGGGTT
ATCTGTCACAGATTTGAGGGTGGTTCGTCACATTTGTTCTGACCTACTGA
GGGTAATTTGTCACAGTTTTGCTGTTTCCTTCAGCCTGCATGGATTTTCT
CATACTTTTTGAACTGTAATTTTTAAGGAAGCCAAATTTGAGGGCAGTTT
GTCACAGTTGATTTCCTTCTCTTTCCCTTCGTCATGTGACCTGATATCGG
GGGTTAGTTCGTCATCATTGATGAGGGTTGATTATCACAGTTTATTACTC
TGAATTGGCTATCCGCGTGTGTACCTCTACCTGGAGTTTTTCCCACGGTG
GATATTTCTTCTTGCGCTGAGCGTAAGAGCTATCTGACAGAACAGTTCTT
CTTTGCTTCCTCGCCAGTTCGCTCGCTATGCTCGGTTACACGGCTGCGGC
GAGCGCTAGTGATAATAAGTGACTGAGGTATGTGCTCTTCTTATCTCCTT
TTGTAGTGTTGCTCTTATTTTAAACAACTTTGCGGTTTTTTGATGACTTT
GCGATTTTGTTGTTGCTTTGCAGTAAATTGCAAGATTTAATAAAAAAACG
CAAAGCAATGATTAAAGGATGTTCAGAATGAAACTCATGGAAACACTTAA
CCAGTGCATAAACGCTGGTCATGAAATGACGAAGGCTATCGCCATTGCAC
AGTTTAATGATGACAGCCCGGAAGCGAGGAAAATAACCCGGCGCTGGAGA
ATAGGTGAAGCAGCGGATTTAGTTGGGGTTTCTTCTCAGGCTATCAGAGA
TGCCGAGAAAGCAGGGCGACTACCGCACCCGGATATGGAAATTCGAGGAC
GGGTTGAGCAACGTGTTGGTTATACAATTGAACAAATTAATCATATGCGT
GATGTGTTTGGTACGCGATTGCGACGTGCTGAAGACGTATTTCCACCGGT
GATCGGGGTTGCTGCCCATAAAGGTGGCGTTTACAAAACCTCAGTTTCTG
TTCATCTTGCTCAGGATCTGGCTCTGAAGGGGCTACGTGTTTTGCTCGTG
GAAGGTAACGACCCCCAGGGAACAGCCTCAATGTATCACGGATGGGTACC
AGATCTTCATATTCATGCAGAAGACACTCTCCTGCCTTTCTATCTTGGGG
AAAAGGACGATGTCACTTATGCAATAAAGCCCACTTGCTGGCCGGGGCTT
GACATTATTCCTTCCTGTCTGGCTCTGCACCGTATTGAAACTGAGTTAAT
GGGCAAATTTGATGAAGGTAAACTGCCCACCGATCCACACCTGATGCTCC
GACTGGCCATTGAAACTGTTGCTCATGACTATGATGTCATAGTTATTGAC
AGCGCGCCTAACCTGGGTATCGGCACGATTAATGTCGTATGTGCTGCTGA
TGTGCTGATTGTTCCCACGCCTGCTGAGTTGTTTGACTACACCTCCGCAC
TGCAGTTTTTCGATATGCTTCGTGATCTGCTCAAGAACGTTGATCTTAAA
GGGTTCGAGCCTGATGTACGTATTTTGCTTACCAAATACAGCAATAGCAA
TGGCTCTCAGTCCCCGTGGATGGAGGAGCAAATTCGGGATGCCTGGGGAA
GCATGGTTCTAAAAAATGTTGTACGTGAAACGGATGAAGTTGGTAAAGGT
CAGATCCGGATGAGAACTGTTTTTGAACAGGCCATTGATCAACGCTCTTC
AACTGGTGCCTGGAGAAATGCTCTTTCTATTTGGGAACCTGTCTGCAATG
AAATTTTCGATCGTCTGATTAAACCACGCTGGGAGATTAGATAATGAAGC
GTGCGCCTGTTATTCCAAAACATACGCTCAATACTCAACCGGTTGAAGAT
ACTTCGTTATCGACACCAGCTGCCCCGATGGTGGATTCGTTAATTGCGCG
CGTAGGAGTAATGGCTCGCGGTAATGCCATTACTTTGCCTGTATGTGGTC
GGGATGTGAAGTTTACTCTTGAAGTGCTCCGGGGTGATAGTGTTGAGAAG
ACCTCTCGGGTATGGTCAGGTAATGAACGTGACCAGGAGCTGCTTACTGA
GGACGCACTGGATGATCTCATCCCTTCTTTTCTACTGACTGGTCAACAGA
CACCGGCGTTCGGTCGAAGAGTATCTGGTGTCATAGAAATTGCCGATGGG
AGTCGCCGTCGTAAAGCTGCTGCACTTACCGAAAGTGATTATCGTGTTCT
GGTTGGCGAGCTGGATGATGAGCAGATGGCTGCATTATCCAGATTGGGTA
ACGATTATCGCCCAACAAGTGCTTATGAACGTGGTCAGCGTTATGCAAGC
CGATTGCAGAATGAATTTGCTGGAAATATTTCTGCGCTGGCTGATGCGGA
AAATATTTCACGTAAGATTATTACCCGCTGTATCAACACCGCCAAATTGC
CTAAATCAGTTGTTGCTCTTTTTTCTCACCCCGGTGAACTATCTGCCCGG
TCAGGTGATGCACTTCAAAAAGCCTTTACAGATAAAGAGGAATTACTTAA
GCAGCAGGCATCTAACCTTCATGAGCAGAAAAAAGCTGGGGTGATATTTG
AAGCTGAAGAAGTTATCACTCTTTTAACTTCTGTGCTTAAAACGTCATCT
GCATCAAGAACTAGTTTAAGCTCACGACATCAGTTTGCTCCTGGAGCGAC
AGTATTGTATAAGGGCGATAAAATGGTGCTTAACCTGGACAGGTCTCGTG
TTCCAACTGAGTGTATAGAGAAAATTGAGGCCATTCTTAAGGAACTTGAA
AAGCCAGCACCCTGATGCGACCACGTTTTAGTCTACGTTTATCTGTCTTT
ACTTAATGTCCTTTGTTACAGGCCAGAAAGCATAACTGGCCTGAATATTC
TCTCTGGGCCCACTGTTCCACTTGTATCGTCGGTCTGATAATCAGACTGG
GACCACGGTCCCACTCGTATCGTCGGTCTGATTATTAGTCTGGGACCACG
GTCCCACTCGTATCGTCGGTCTGATTATTAGTCTGGGACCACGGTCCCAC
TCGTATCGTCGGTCTGATAATCAGACTGGGACCACGGTCCCACTCGTATC
GTCGGTCTGATTATTAGTCTGGGACCATGGTCCCACTCGTATCGTCGGTC
TGATTATTAGTCTGGGACCACGGTCCCACTCGTATCGTCGGTCTGATTAT
TAGTCTGGAACCACGGTCCCACTCGTATCGTCGGTCTGATTATTAGTCTG
GGACCACGGTCCCACTCGTATCGTCGGTCTGATTATTAGTCTGGGACCAC
GATCCCACTCGTGTTGTCGGTCTGATTATCGGTCTGGGACCACGGTCCCA
CTTGTATTGTCGATCAGACTATCAGCGTGAGACTACGATTCCATCAATGC
CTGTCAAGGGCAAGTATTGACATGTCGTCGTAACCTGTAGAACGGAGTAA
CCTCGGTGTGCGGTTGTATGCCTGCTGTGGATTGCTGCTGTGTCCTGCTT
ATCCACAACATTTTGCGCACGGTTATGTGGACAAAATACCTGGTTACCCA
GGCCGTGCCGGCACGTTAACCGGGCTGCATCCGATGCAAGTGTGTCGCTG
TCGACGAGCTCGCGAGCTCGGACATGAGGTTGCCCCGTATTCAGTGTCGC
TGATTTGTATTGTCTGAAGTTGTTTTTACGTTAAGTTGATGCAGATCAAT
TAATACGATACCTGCGTCATAATTGATTATTTGACGTGGTTTGATGGCCT
CCACGCACGTTGTGATATGTAGATGATAATCATTATCACTTTACGGGTCC
TTTCCGGTGATCCGACAGGTTACGGGGCGGCGACCTCGCGGGTTTTCGCT
ATTTATGAAAATTTTCCGGTTTAAGGCGTTTCCGTTCTTCTTCGTCATAA
CTTAATGTTTTTATTTAAAATACCCTCTGAAAAGAAAGGAAACGACAGGT
GCTGAAAGCGAGCTTTTTGGCCTCTGTCGTTTCCTTTCTCTGTTTTTGTC
CGTGGAATGAACAATGGAAGTCCGAGCTCATCGCTAATAACTTCGTATAG
CATACATTATACGAAGTTATATTCGATGCGGCCGCAAGGGGTTCGCGTCA
GCGGGTGTTGGCGGGTGTCGGGGCTGGCTTAACTATGCGGCATCAGAGCA
GATTGTACTGAGAGTGCACCATATGCGGTGTGAAATACCACACAGATGCG
TAAGGAGAAAATACCGCATCAGGCGCCATTCGCCATTCAGCTGCGCAACT
GTTGGGAAGGGCGATCGGTGCGGGCCTCTTCGCTATTACGCCAGCTGGCG
AAAGGGGGATGTGCTGCAAGGCGATTAAGTTGGGTAACGCCAGGGTTTTC
CCAGTCACGACGTTGTAAAACGACGGCCAGTGAATTGTAATACGACTCAC
TATAGGGC
