# Supplementary material for: Dengue Virus Inhibitors as Potential Broad-Spectrum Flavivirus Inhibitors
Source: Pharmaceuticals (Basel). 2025 Feb 20;18(3):283. doi: 10.3390/ph18030283 (PMC11944514; doi:10.3390/ph18030283)
Supplement: Supplementary file 1 [file pharmaceuticals-18-00283-s001.zip › ZIKV_NanoLuc_replicon.fasta]

>seq1
GCGGCCGCAAGGGGTTCGCGTCAGCGGGTGTTGGCGGGTGTCGGGGCTGG
CTTAACTATGCGGCATCAGAGCAGATTGTACTGAGAGTGCACCATATGCG
GTGTGAAATACCGCACAGATGCGTAAGGAGAAAATACCGCATCAGGCGCC
ATTCGCCATTCAGCTGCGCAACTGTTGGGAAGGGCGATCGGTGCGGGCCT
CTTCGCTATTACGCCAGCTGGCGAAAGGGGGATGTGCTGCAAGGCGATTA
AGTTGGGTAACGCCAGGGTTTTCCCAGTCACGACGTTGTAAAACGACGGC
CAGTGAATTCATTTAGGTGACACTATAGagttgttgatctgTGTGAATCA
GACTGCGACAGTTCGAGTTTGAAGCGAAAGCTAGCAACAGTATCAACAGG
TTTTATTTTGGATTTGGAAACGAGAGTTTCTGGTCATGAAAAACCCAAAA
AAGAAATCCGGAGGATTCCGGATTGTCAATATGCTAAAACGCGGAGTAGC
CCGTGTGAGCCCCTTTGGGGGCTTGAAGAGGCTGCCAGCCGGACTTCTGC
TGGGTCATGGGCCCATCAGGATGGTCTTGGCGATTCTAGCCTTTTTGAGA
TTCACGGCAATCAAGCCATCACTGGGTCTCATCAATAGATGGGGTTCAGT
TGGGAAAAAAGAGGCTATGGAAATAATAAAGAAGTTCAAGAAAGATCTGG
CTGCCATGCTGAGAATAATCAATGCTAGGAAGGAGAAGAAGAGACGAGGC
GCAGATACTATGGTCTTCACACTCGAAGATTTCGTTGGGGACTGGCGACA
GACAGCCGGCTACAACCTGGACCAAGTCCTTGAACAGGGAGGTGTGTCCA
GTTTGTTTCAGAATCTCGGGGTGTCCGTAACTCCGATCCAAAGGATTGTC
CTGAGCGGTGAAAATGGGCTGAAGATCGACATCCATGTCATCATCCCGTA
TGAAGGTCTGAGCGGCGACCAAATGGGCCAGATCGAAAAAATTTTTAAGG
TGGTGTACCCTGTGGACGATCATCACTTTAAGGTGATCCTGCACTATGGC
ACACTGGTAATCGACGGGGTTACGCCGAACATGATCGACTATTTCGGACG
GCCGTATGAAGGCATCGCCGTGTTCGACGGCAAAAAGATCACTGTAACAG
GGACCCTGTGGAACGGCAACAAAATTATCGACGAGCGCCTGATCAACCCC
GACGGCTCCCTGCTGTTCCGAGTAACCATCAACGGAGTGACCGGCTGGCG
GCTGTGCGAACGCATTCTGGCGCTGAATTTTGACCTTCTTAAGCTTGCGG
GAGACGTCGAGTCCAACCCTGGGCCCTTGGGTCTGAACACAAAGAATGGA
TCTATTTCCCTTATGTGCTTGGCCTTAGGGGGGGTGTTGATCTTCTTATC
CACAGCCGTCTCTGCTGATGTGGGGTGCTCGGTGGACTTCTCAAAGAAGG
AGACGAGATGCGGTACAGGGGTGTTCGTCTATAACGACGTTGAAGCCTGG
AGGGACAGGTACAAGTACCATCCTGACTCCCCCCGTAGATTGGCAGCAGC
AGTCAAGCAAGCCTGGGAAGATGGTATCTGCGGGATCTCCTCTGTTTCAA
GAATGGAAAACATCATGTGGAGATCAGTAGAAGGGGAGCTCAACGCAATC
CTGGAAGAGAATGGAGTTCAACTGACGGTCGTTGTGGGATCTGTAAAAAA
CCCCATGTGGAGAGGTCCACAGAGATTGCCCGTGCCTGTGAACGAGCTGC
CCCACGGCTGGAAGGCTTGGGGGAAATCGTACTTCGTCAGAGCAGCAAAG
ACAAATAACAGCTTTGTCGTGGATGGTGACACACTGAAGGAATGCCCACT
CAAACATAGAGCATGGAACAGCTTTCTTGTGGAGGATCATGGGTTCGGGG
TATTTCACACTAGTGTCTGGCTCAAGGTTAGAGAAGATTATTCATTAGAG
TGTGATCCAGCCGTTATTGGAACAGCTGTTAAGGGAAAGGAGGCTGTACA
CAGTGATCTAGGCTACTGGATTGAGAGTGAGAAGAATGACACATGGAGGC
TGAAGAGGGCCCATCTGATCGAGATGAAAACATGTGAATGGCCAAAGTCC
CACACATTGTGGACAGATGGAATAGAAGAGAGTGATCTGATCATACCCAA
GTCTTTAGCTGGGCCACTCAGCCATCACAATACCAGAGAGGGCTACAGGA
CCCAAATGAAAGGGCCATGGCACAGTGAAGAGCTTGAAATTCGGTTTGAG
GAATGCCCAGGCACTAAGGTCCACGTGGAGGAAACATGTGGAACAAGAGG
ACCATCTCTGAGATCAACCACTGCAAGCGGAAGGGTGATCGAGGAATGGT
GCTGCAGGGAGTGCACAATGCCCCCACTGTCGTTCCGGGCTAAAGATGGC
TGTTGGTATGGAATGGAGATAAGGCCCAGGAAAGAACCAGAAAGCAACTT
AGTAAGGTCAATGGTGACTGCAGGATCAACTGATCACATGGACCACTTCT
CCCTTGGAGTGCTTGTGATCCTGCTCATGGTGCAGGAAGGGCTGAAGAAG
AGAATGACCACAAAGATCATCATAAGCACATCAATGGCAGTGCTGGTAGC
TATGATCCTGGGAGGATTTTCAATGAGTGACCTGGCTAAGCTTGCAATTT
TGATGGGTGCCACCTTCGCGGAAATGAACACTGGAGGAGATGTAGCTCAT
CTGGCGCTGATAGCGGCATTCAAAGTCAGACCAGCGTTGCTGGTATCTTT
CATCTTCAGAGCTAATTGGACACCCCGTGAAAGCATGCTGCTGGCCTTGG
CCTCGTGTCTTTTGCAAACTGCGATCTCCGCCTTGGAAGGCGACCTGATG
GTTCTCATCAATGGTTTTGCTTTGGCCTGGTTGGCAATACGAGCGATGGT
TGTTCCACGCACTGATAACATCACCTTGGCAATCCTGGCTGCTCTGACAC
CACTGGCCCGGGGCACACTGCTTGTGGCGTGGAGAGCAGGCCTTGCTACT
TGCGGGGGGTTTATGCTCCTCTCTCTGAAGGGAAAAGGCAGTGTGAAGAA
GAACTTACCATTTGTCATGGCCCTGGGACTAACCGCTGTGAGGCTGGTCG
ACCCCATCAACGTGGTGGGACTGCTGTTACTCACAAGGAGTGGGAAGCGG
AGCTGGCCCCCTAGCGAAGTACTCACAGCTGTTGGCCTGATATGCGCATT
GGCTGGAGGGTTCGCCAAGGCAGATATAGAGATGGCTGGGCCCATGGCCG
CGGTCGGTCTGCTAATTGTCAGTTACGTGGTCTCAGGAAAGAGTGTGGAC
ATGTACATTGAAAGAGCAGGTGACATCACATGGGAAAAAGATGCGGAAGT
CACTGGAAACAGTCCCCGGCTCGATGTGGCGCTAGATGAGAGTGGTGATT
TCTCCCTGGTGGAGGATGACGGTCCCCCCATGAGAGAGATCATACTCAAG
GTGGTCCTGATGACCATCTGTGGCATGAATCCAATAGCCATACCCTTTGC
AGCTGGAGCGTGGTACGTATACGTGAAGACTGGAAAAAGGAGTGGTGCTC
TATGGGATGTGCCTGCTCCCAAGGAAGTAAAAAAGGGGGAGACCACAGAT
GGAGTGTACAGAGTAATGACTCGTAGACTGCTAGGTTCAACACAAGTTGG
AGTGGGAGTTATGCAAGAGGGGGTCTTTCACACTATGTGGCACGTCACAA
AAGGATCCGCGCTGAGAAGCGGTGAAGGGAGACTTGATCCATACTGGGGA
GATGTCAAGCAGGATCTGGTGTCATACTGTGGTCCATGGAAGCTAGATGC
CGCCTGGGACGGGCACAGCGAGGTGCAGCTCTTGGCCGTGCCCCCCGGAG
AGAGAGCGAGGAACATCCAGACTCTGCCCGGAATATTTAAGACAAAGGAT
GGGGACATTGGAGCGGTTGCGCTGGATTACCCAGCAGGAACTTCAGGATC
TCCAATCCTAGACAAGTGTGGGAGAGTGATAGGACTTTATGGCAATGGGG
TCGTGATCAAAAATGGGAGTTATGTTAGTGCCATCACCCAAGGGAGGAGG
GAAGAAGAGACTCCTGTTGAGTGCTTCGAGCCCTCGATGCTGAAGAAGAA
GCAGCTAACTGTCTTAGACTTGCATCCTGGAGCTGGGAAAACCAGGAGAG
TTCTTCCTGAAATAGTCCGTGAAGCCATAAAAACAAGACTCCGTACTGTG
ATCTTAGCTCCAACCAGGGTTGTCGCTGCTGAAATGGAGGAGGCCCTTAG
AGGGCTTCCAGTGCGTTATATGACAACAGCAGTCAATGTCACCCACTCTG
GAACAGAAATCGTCGACTTAATGTGCCATGCCACCTTCACTTCACGTCTA
CTACAGCCAATCAGAGTCCCCAACTATAATCTGTATATTATGGATGAGGC
CCACTTCACAGATCCCTCAAGTATAGCAGCAAGAGGATACATTTCAACAA
GGGTTGAGATGGGCGAGGCGGCTGCCATCTTCATGACCGCCACGCCACCA
GGAACCCGTGACGCATTTCCGGACTCCAACTCACCAATTATGGACACCGA
AGTGGAAGTCCCAGAGAGAGCCTGGAGCTCAGGCTTTGATTGGGTGACGG
ATCATTCTGGAAAAACAGTTTGGTTTGTTCCAAGCGTGAGGAACGGCAAT
GAGATCGCAGCTTGTCTGACAAAGGCTGGAAAACGGGTCATACAGCTCAG
CAGAAAGACTTTTGAGACAGAGTTCCAGAAAACAAAACATCAAGAGTGGG
ACTTTGTCGTGACAACTGACATTTCAGAGATGGGCGCCAACTTTAAAGCT
GACCGTGTCATAGATTCCAGGAGATGCCTAAAGCCGGTCATACTTGATGG
CGAGAGAGTCATTCTGGCTGGACCCATGCCTGTCACACATGCCAGCGCTG
CCCAGAGGAGGGGGCGCATAGGCAGGAATCCCAACAAACCTGGAGATGAG
TATCTGTATGGAGGTGGGTGCGCAGAGACTGACGAAGACCATGCACACTG
GCTTGAAGCAAGAATGCTCCTTGACAATATTTACCTCCAAGATGGCCTCA
TAGCCTCGCTCTATCGACCTGAGGCCGACAAAGTAGCAGCCATTGAGGGA
GAGTTCAAGCTTAGGACGGAGCAAAGGAAGACCTTTGTGGAACTCATGAA
AAGAGGAGATCTTCCTGTTTGGCTGGCCTATCAGGTTGCATCTGCCGGAA
TAACCTACACAGATAGAAGATGGTGCTTTGATGGCACGACCAACAACACC
ATAATGGAAGATAGTGTGCCGGCAGAGGTGTGGACCAGACACGGAGAGAA
AAGAGTGCTCAAACCGAGGTGGATGGACGCCAGAGTTTGTTCAGATCATG
CGGCCCTGAAGTCATTCAAGGAGTTTGCCGCTGGGAAAAGAGGAGCGGCT
TTTGGAGTGATGGAAGCCCTGGGAACACTGCCAGGACACATGACAGAGAG
ATTCCAGGAAGCCATTGACAACCTCGCTGTGCTCATGCGGGCAGAGACTG
GAAGCAGGCCTTACAAAGCCGCGGCGGCCCAATTGCCGGAGACCCTAGAG
ACCATAATGCTTTTGGGGTTGCTGGGAACAGTCTCGCTGGGAATCTTCTT
CGTCTTGATGAGGAACAAGGGCATAGGGAAGATGGGCTTTGGAATGGTGA
CTCTTGGGGCCAGCGCATGGCTCATGTGGCTCTCGGAAATTGAGCCAGCC
AGAATTGCATGTGTCCTCATTGTTGTGTTCCTATTGCTGGTGGTGCTCAT
ACCTGAGCCAGAAAAGCAAAGATCTCCCCAGGACAACCAAATGGCAATCA
TCATCATGGTAGCAGTAGGTCTTCTGGGCTTGATTACCGCCAATGAACTC
GGATGGTTGGAGAGAACAAAGAGTGACCTAAGCCATCTAATGGGAAGGAG
AGAGGAGGGGGCAACCATAGGATTCTCAATGGACATTGACCTGCGGCCAG
CCTCAGCTTGGGCCATCTATGCTGCCTTGACAACTTTCATTACCCCAGCC
GTCCAACATGCAGTGACCACCTCATACAACAACTACTCCTTAATGGCGAT
GGCCACGCAAGCTGGAGTGTTGTTTGGTATGGGCAAAGGGATGCCATTCT
ACGCATGGGACTTTGGAGTCCCGCTGCTAATGATAGGTTGCTACTCACAA
TTAACACCCCTGACCCTAATAGTGGCCATCATTTTGCTCGTGGCGCACTA
CATGTACTTGATCCCAGGGCTGCAGGCAGCAGCTGCGCGTGCTGCCCAGA
AGAGAACGGCAGCTGGCATCATGAAGAACCCTGTTGTGGATGGAATAGTG
GTGACTGACATTGACACAATGACAATTGACCCCCAAGTGGAGAAAAAGAT
GGGACAGGTGCTACTCATAGCAGTAGCCGTCTCCAGCGCCATACTGTCGC
GGACCGCCTGGGGGTGGGGGGAGGCTGGGGCCCTGATCACAGCCGCAACT
TCCACTTTGTGGGAAGGCTCTCCGAACAAGTACTGGAACTCCTCTACAGC
CACTTCACTGTGTAACATTTTTAGGGGAAGTTACTTGGCTGGAGCTTCTC
TAATCTACACAGTAACAAGAAACGCTGGCTTGGTCAAGAGACGTGGGGGT
GGAACAGGAGAGACCCTGGGAGAGAAATGGAAGGCCCGCTTGAACCAGAT
GTCGGCCCTGGAGTTCTACTCCTACAAAAAGTCAGGCATCACCGAGGTGT
GCAGAGAAGAGGCCCGCCGCGCCCTCAAGGACGGTGTGGCAACGGGAGGC
CATGCTGTGTCCCGAGGAAGTGCAAAGCTGAGATGGTTGGTGGAGCGGGG
ATACCTGCAGCCCTATGGAAAGGTCATTGATCTTGGATGTGGCAGAGGGG
GCTGGAGTTACTACGCCGCCACCATCCGCAAAGTTCAAGAAGTGAAAGGA
TACACAAAAGGAGGCCCTGGTCATGAAGAACCCGTGTTGGTGCAAAGCTA
TGGGTGGAACATAGTCCGTCTTAAGAGTGGGGTGGACGTCTTTCATATGG
CGGCTGAGCCGTGTGACACGCTGCTGTGTGACATAGGTGAGTCATCATCT
AGTCCTGAAGTGGAAGAAGCACGGACGCTCAGAGTCCTCTCCATGGTGGG
GGATTGGCTTGAAAAAAGACCAGGAGCCTTTTGTATAAAAGTGTTGTGCC
CATACACCAGCACTATGATGGAAACCCTGGAGCGACTGCAGCGTAGGTAT
GGGGGAGGACTGGTCAGAGTGCCACTCTCCCGCAACTCTACACATGAGAT
GTACTGGGTCTCTGGAGCGAAAAGCAACACCATAAAAAGTGTGTCCACCA
CGAGCCAGCTCCTCTTGGGGCGCATGGACGGGCCTAGAAGGCCAGTGAAA
TATGAGGAGGATGTGAATCTCGGCTCTGGCACGCGGGCTGTGGTAAGCTG
CGCTGAAGCTCCCAACATGAAGATCATTGGTAACCGCATTGAAAGGATCC
GCAGTGAGCACGCGGAAACGTGGTTCTTTGACGAGAACCACCCATATAGG
ACATGGGCTTACCATGGAAGCTATGAGGCCCCCACACAAGGGTCAGCGTC
CTCTCTAATAAACGGGGTTGTCAGGCTCCTGTCAAAACCCTGGGATGTGG
TGACTGGAGTCACAGGAATAGCCATGACCGACACCACACCGTATGGTCAG
CAAAGAGTTTTCAAGGAAAAAGTGGACACTAGGGTGCCAGACCCCCAAGA
AGGCACTCGTCAGGTTATGAGCATGGTCTCTTCCTGGTTGTGGAAAGAGC
TAGGCAAACACAAACGGCCACGAGTCTGTACCAAAGAAGAGTTCATCAAC
AAGGTTCGTAGCAATGCAGCATTAGGGGCAATATTTGAAGAGGAAAAAGA
GTGGAAGACTGCAGTGGAAGCTGTGAACGATCCAAGGTTCTGGGCTCTAG
TGGACAAGGAAAGAGAGCACCACCTGAGAGGAGAGTGCCAGAGTTGTGTG
TATAACATGATGGGAAAAAGAGAAAAGAAACAAGGGGAATTTGGAAAGGC
CAAGGGCAGCCGCGCCATCTGGTATATGTGGCTAGGGGCTAGATTTCTAG
AGTTCGAAGCCCTTGGATTCTTGAACGAGGATCACTGGATGGGGAGAGAG
AACTCAGGAGGTGGTGTTGAAGGGCTGGGATTACAAAGACTCGGATATGT
CCTAGAAGAGATGAGTCGTATACCAGGAGGAAGGATGTATGCAGATGACA
CTGCTGGCTGGGACACCCGCATTAGCAGGTTTGATCTGGAGAATGAAGCT
CTAATCACCAACCAAATGGAGAAAGGGCACAGGGCCTTGGCATTGGCCAT
AATCAAGTACACATACCAAAACAAAGTGGTAAAGGTCCTTAGACCAGCTG
AAAAAGGGAAAACAGTTATGGACATTATTTCGAGACAAGACCAAAGGGGG
AGCGGACAAGTTGTCACTTACGCTCTTAACACATTTACCAACCTAGTGGT
GCAACTCATTCGGAATATGGAGGCTGAGGAAGTTCTAGAGATGCAAGACT
TGTGGCTGCTGCGGAGGTCAGAGAAAGTGACCAACTGGTTGCAGAGCAAC
GGATGGGATAGGCTCAAACGAATGGCAGTCAGTGGAGATGATTGCGTTGT
GAAGCCAATTGATGATAGGTTTGCACATGCCCTCAGGTTCTTGAATGATA
TGGGAAAAGTTAGAAAGGACACACAAGAGTGGAAACCCTCAACTGGATGG
GACAACTGGGAAGAAGTTCCGTTTTGCTCCCACCACTTCAACAAGCTCCA
TCTCAAGGACGGGAGGTCCATTGTGGTTCCCTGCCGCCACCAAGATGAAC
TGATTGGCCGGGCCCGCGTCTCTCCAGGGGCGGGATGGAGCATCCGGGAG
ACTGCTTGCCTAGCAAAATCATATGCGCAGATGTGGCAGCTCCTTTATTT
CCACAGAAGGGACCTCCGACTGATGGCCAATGCCATTTGTTCATCTGTGC
CAGTTGACTGGGTTCCAACTGGGAGAACTACCTGGTCAATCCATGGAAAG
GGAGAATGGATGACCACTGAAGACATGCTTGTGGTGTGGAACAGAGTGTG
GATTGAGGAGAACGACCACATGGAAGACAAGACCCCAGTTACGAAATGGA
CAGACATTCCCTATTTGGGAAAAAGGGAAGACTTGTGGTGTGGATCTCTC
ATAGGGCACAGACCGCGCACCACCTGGGCTGAGAACATTAAAAACACAGT
CAACATGGTGCGCAGGATCATAGGTGATGAAGAAAAGTACATGGACTACC
TATCCACCCAAGTTCGCTACTTGGGTGAAGAAGGGTCTACACCTGGAGTG
CTGTAAGCACCAATCTTAATGTTGTCAGGCCTGCTAGTCAGCCACAGCTT
GGGGAAAGCTGTGCAGCCTGTGACCCCCCCAGGAGAAGCTGGGAAACCAA
GCCTATAGTCAGGCCGAGAACGCCATGGCACGGAAGAAGCCATGCTGCCT
GTGAGCCCCTCAGAGGACACTGAGTCAAAAAACCCCACGCGCTTGGAGGC
GCAGGATGGGAAAAGAAGGTGGCGACCTTCCCCACCCTTCAATCTGGGGC
CTGAACTGGAGATCAGCTGTGGATCTCCAGAAGAGGGACTAGTGGTTAGA
GGAGACCCCCCGGAAAACGCAAAACAGCATATTGACGCTGGGAAAGACCA
GAGACTCCATGAGTTTCCACCACGCTGGCCGCCAGGCACAGATCGCCGAA
TAGCGGCGGCCGGTGTGGGGAAATCCATGGGTCTACCGGTGGCGTAATCA
TGGTCATAGCTGTTTCCTGTGTGAAATTGTTATCCGCTCACAATTCCACA
CAACATACGAGCCGGAAGCATAAAGTGTAAAGCCTGGGGTGCCTAATGAG
TGAGCTAACTCACATTAATTGCGTTGCGCTCACTGCCCGCTTTCCAGTCG
GGAAACCTGTCGTGCCAGCTGCATTAATGAATCGGCCAACGCGAACCCCT
TGCGGCCGCCCGGGCCGTCGACCAATTCTCATGTTTGACAGCTTATCATC
GAATTTCTGCCATTCATCCGCTTATTATCACTTATTCAGGCGTAGCAACC
AGGCGTTTAAGGGCACCAATAACTGCCTTAAAAAAATTACGCCCCGCCCT
GCCACTCATCGCAGTACTGTTGTAATTCATTAAGCATTCTGCCGACATGG
AAGCCATCACAAACGGCATGATGAACCTGAATCGCCAGCGGCATCAGCAC
CTTGTCGCCTTGCGTATAATATTTGCCCATGGTGAAAACGGGGGCGAAGA
AGTTGTCCATATTGGCCACGTTTAAATCAAAACTGGTGAAACTCACCCAG
GGATTGGCTGAGACGAAAAACATATTCTCAATAAACCCTTTAGGGAAATA
GGCCAGGTTTTCACCGTAACACGCCACATCTTGCGAATATATGTGTAGAA
ACTGCCGGAAATCGTCGTGGTATTCACTCCAGAGCGATGAAAACGTTTCA
GTTTGCTCATGGAAAACGGTGTAACAAGGGTGAACACTATCCCATATCAC
CAGCTCACCGTCTTTCATTGCCATACGAAATTCCGGATGAGCATTCATCA
GGCGGGCAAGAATGTGAATAAAGGCCGGATAAAACTTGTGCTTATTTTTC
TTTACGGTCTTTAAAAAGGCCGTAATATCCAGCTGAACGGTCTGGTTATA
GGTACATTGAGCAACTGACTGAAATGCCTCAAAATGTTCTTTACGATGCC
ATTGGGATATATCAACGGTGGTATATCCAGTGATTTTTTTCTCCATTTTA
GCTTCCTTAGCTCCTGAAAATCTCGATAACTCAAAAAATACGCCCGGTAG
TGATCTTATTTCATTATGGTGAAAGTTGGAACCTCTTACGTGCCGATCAA
CGTCTCATTTTCGCCAAAAGTTGGCCCAGGGCTTCCCGGTATCAACAGGG
ACACCAGGATTTATTTATTCTGCGAAGTGATCTTCCGTCACAGGTATTTA
TTCGCGATAAGCTCATGGAGCGGCGTAACCGTCGCACAGGAAGGACAGAG
AAAGCGCGGATCTGGGAAGTGACGGACAGAACGGTCAGGACCTGGATTGG
GGAGGCGGTTGCCGCCGCTGCTGCTGACGGTGTGACGTTCTCTGTTCCGG
TCACACCACATACGTTCCGCCATTCCTATGCGATGCACATGCTGTATGCC
GGTATACCGCTGAAAGTTCTGCAAAGCCTGATGGGACATAAGTCCATCAG
TTCAACGGAAGTCTACACGAAGGTTTTTGCGCTGGATGTGGCTGCCCGGC
ACCGGGTGCAGTTTGCGATGCCGGAGTCTGATGCGGTTGCGATGCTGAAA
CAATTATCCTGAGAATAAATGCCTTGGCCTTTATATGGAAATGTGGAACT
GAGTGGATATGCTGTTTTTGTCTGTTAAACAGAGAAGCTGGCTGTTATCC
ACTGAGAAGCGAACGAAACAGTCGGGAAAATCTCCCATTATCGTAGAGAT
CCGCATTATTAATCTCAGGAGCCTGTGTAGCGTTTATAGGAAGTAGTGTT
CTGTCATGATGCCTGCAAGCGGTAACGAAAACGATTTGAATATGCCTTCA
GGAACAATAGAAATCTTCGTGCGGTGTTACGTTGAAGTGGAGCGGATTAT
GTCAGCAATGGACAGAACAACCTAATGAACACAGAACCATGATGTGGTCT
GTCCTTTTACAGCCAGTAGTGCTCGCCGCAGTCGAGCGACAGGGCGAAGC
CCTCGGCTGGTTGCCCTCGCCGCTGGGCTGGCGGCCGTCTATGGCCCTGC
AAACGCGCCAGAAACGCCGTCGAAGCCGTGTGCGAGACACCGCGGCCGGC
CGCCGGCGTTGTGGATACCTCGCGGAAAACTTGGCCCTCACTGACAGATG
AGGGGCGGACGTTGACACTTGAGGGGCCGACTCACCCGGCGCGGCGTTGA
CAGATGAGGGGCAGGCTCGATTTCGGCCGGCGACGTGGAGCTGGCCAGCC
TCGCAAATCGGCGAAAACGCCTGATTTTACGCGAGTTTCCCACAGATGAT
GTGGACAAGCCTGGGGATAAGTGCCCTGCGGTATTGACACTTGAGGGGCG
CGACTACTGACAGATGAGGGGCGCGATCCTTGACACTTGAGGGGCAGAGT
GCTGACAGATGAGGGGCGCACCTATTGACATTTGAGGGGCTGTCCACAGG
CAGAAAATCCAGCATTTGCAAGGGTTTCCGCCCGTTTTTCGGCCACCGCT
AACCTGTCTTTTAACCTGCTTTTAAACCAATATTTATAAACCTTGTTTTT
AACCAGGGCTGCGCCCTGTGCGCGTGACCGCGCACGCCGAAGGGGGGTGC
CCCCCCTTCTCGAACCCTCCCGGTCGAGTGAGCGAGGAAGCACCAGGGAA
CAGCACTTATATATTCTGCTTACACACGATGCCTGAAAAAACTTCCCTTG
GGGTTATCCACTTATCCACGGGGATATTTTTATAATTATTTTTTTTATAG
TTTTTAGATCTTCTTTTTTAGAGCGCCTTGTAGGCCTTTATCCATGCTGG
TTCTAGAGAAGGTGTTGTGACAAATTGCCCTTTCAGTGTGACAAATCACC
CTCAAATGACAGTCCTGTCTGTGACAAATTGCCCTTAACCCTGTGACAAA
TTGCCCTCAGAAGAAGCTGTTTTTTCACAAAGTTATCCCTGCTTATTGAC
TCTTTTTTATTTAGTGTGACAATCTAAAAACTTGTCACACTTCACATGGA
TCTGTCATGGCGGAAACAGCGGTTATCAATCACAAGAAACGTAAAAATAG
CCCGCGAATCGTCCAGTCAAACGACCTCACTGAGGCGGCATATAGTCTCT
CCCGGGATCAAAAACGTATGCTGTATCTGTTCGTTGACCAGATCAGAAAA
TCTGATGGCACCCTACAGGAACATGACGGTATCTGCGAGATCCATGTTGC
TAAATATGCTGAAATATTCGGATTGACCTCTGCGGAAGCCAGTAAGGATA
TACGGCAGGCATTGAAGAGTTTCGCGGGGAAGGAAGTGGTTTTTTATCGC
CCTGAAGAGGATGCCGGCGATGAAAAAGGCTATGAATCTTTTCCTTGGTT
TATCAAACGTGCGCACAGTCCATCCAGAGGGCTTTACAGTGTACATATCA
ACCCATATCTCATTCCCTTCTTTATCGGGTTACAGAACCGGTTTACGCAG
TTTCGGCTTAGTGAAACAAAAGAAATCACCAATCCGTATGCCATGCGTTT
ATACGAATCCCTGTGTCAGTATCGTAAGCCGGATGGCTCAGGCATCGTCT
CTCTGAAAATCGACTGGATCATAGAGCGTTACCAGCTGCCTCAAAGTTAC
CAGCGTATGCCTGACTTCCGCCGCCGCTTCCTGCAGGTCTGTGTTAATGA
GATCAACAGCAGAACTCCAATGCGCCTCTCATACATTGAGAAAAAGAAAG
GCCGCCAGACGACTCATATCGTATTTTCCTTCCGCGATATCACTTCCATG
ACGACAGGATAGTCTGAGGGTTATCTGTCACAGATTTGAGGGTGGTTCGT
CACATTTGTTCTGACCTACTGAGGGTAATTTGTCACAGTTTTGCTGTTTC
CTTCAGCCTGCATGGATTTTCTCATACTTTTTGAACTGTAATTTTTAAGG
AAGCCAAATTTGAGGGCAGTTTGTCACAGTTGATTTCCTTCTCTTTCCCT
TCGTCATGTGACCTGATATCGGGGGTTAGTTCGTCATCATTGATGAGGGT
TGATTATCACAGTTTATTACTCTGAATTGGCTATCCGCGTGTGTACCTCT
ACCTGGAGTTTTTCCCACGGTGGATATTTCTTCTTGCGCTGAGCGTAAGA
GCTATCTGACAGAACAGTTCTTCTTTGCTTCCTCGCCAGTTCGCTCGCTA
TGCTCGGTTACACGGCTGCGGCGAGCGCTAGTGATAATAAGTGACTGAGG
TATGTGCTCTTCTTATCTCCTTTTGTAGTGTTGCTCTTATTTTAAACAAC
TTTGCGGTTTTTTGATGACTTTGCGATTTTGTTGTTGCTTTGCAGTAAAT
TGCAAGATTTAATAAAAAAACGCAAAGCAATGATTAAAGGATGTTCAGAA
TGAAACTCATGGAAACACTTAACCAGTGCATAAACGCTGGTCATGAAATG
ACGAAGGCTATCGCCATTGCACAGTTTAATGATGACAGCCCGGAAGCGAG
GAAAATAACCCGGCGCTGGAGAATAGGTGAAGCAGCGGATTTAGTTGGGG
TTTCTTCTCAGGCTATCAGAGATGCCGAGAAAGCAGGGCGACTACCGCAC
CCGGATATGGAAATTCGAGGACGGGTTGAGCAACGTGTTGGTTATACAAT
TGAACAAATTAATCATATGCGTGATGTGTTTGGTACGCGATTGCGACGTG
CTGAAGACGTATTTCCACCGGTGATCGGGGTTGCTGCCCATAAAGGTGGC
GTTTACAAAACCTCAGTTTCTGTTCATCTTGCTCAGGATCTGGCTCTGAA
GGGGCTACGTGTTTTGCTCGTGGAAGGTAACGACCCCCAGGGAACAGCCT
CAATGTATCACGGATGGGTACCAGATCTTCATATTCATGCAGAAGACACT
CTCCTGCCTTTCTATCTTGGGGAAAAGGACGATGTCACTTATGCAATAAA
GCCCACTTGCTGGCCGGGGCTTGACATTATTCCTTCCTGTCTGGCTCTGC
ACCGTATTGAAACTGAGTTAATGGGCAAATTTGATGAAGGTAAACTGCCC
ACCGATCCACACCTGATGCTCCGACTGGCCATTGAAACTGTTGCTCATGA
CTATGATGTCATAGTTATTGACAGCGCGCCTAACCTGGGTATCGGCACGA
TTAATGTCGTATGTGCTGCTGATGTGCTGATTGTTCCCACGCCTGCTGAG
TTGTTTGACTACACCTCCGCACTGCAGTTTTTCGATATGCTTCGTGATCT
GCTCAAGAACGTTGATCTTAAAGGGTTCGAGCCTGATGTACGTATTTTGC
TTACCAAATACAGCAATAGTAATGGCTCTCAGTCCCCGTGGATGGAGGAG
CAAATTCGGGATGCCTGGGGAAGCATGGTTCTAAAAAATGTTGTACGTGA
AACGGATGAAGTTGGTAAAGGTCAGATCCGGATGAGAACTGTTTTTGAAC
AGGCCATTGATCAACGCTCTTCAACTGGTGCCTGGAGAAATGCTCTTTCT
ATTTGGGAACCTGTCTGCAATGAAATTTTCGATCGTCTGATTAAACCACG
CTGGGAGATTAGATAATGAAGCGTGCGCCTGTTATTCCAAAACATACGCT
CAATACTCAACCGGTTGAAGATACTTCGTTATCGACACCAGCTGCCCCGA
TGGTGGATTCGTTAATTGCGCGCGTAGGAGTAATGGCTCGCGGTAATGCC
ATTACTTTGCCTGTATGTGGTCGGGATGTGAAGTTTACTCTTGAAGTGCT
CCGGGGTGATAGTGTTGAGAAGACCTCTCGGGTATGGTCAGGTAATGAAC
GTGACCAGGAGCTGCTTACTGAGGACGCACTGGATGATCTCATCCCTTCT
TTTCTACTGACTGGTCAACAGACACCGGCGTTCGGTCGAAGAGTATCTGG
TGTCATAGAAATTGCCGATGGGAGTCGCCGTCGTAAAGCTGCTGCACTTA
CCGAAAGTGATTATCGTGTTCTGGTTGGCGAGCTGGATGATGAGCAGATG
GCTGCATTATCCAGATTGGGTAACGATTATCGCCCAACAAGTGCTTATGA
ACGTGGTCAGCGTTATGCAAGCCGATTGCAGAATGAATTTGCTGGAAATA
TTTCTGCGCTGGCTGATGCGGAAAATATTTCACGTAAGATTATTACCCGC
TGTATCAACACCGCCAAATTGCCTAAATCAGTTGTTGCTCTTTTTTCTCA
CCCCGGTGAACTATCTGCCCGGTCAGGTGATGCACTTCAAAAAGCCTTTA
CAGATAAAGAGGAATTACTTAAGCAGCAGGCATCTAACCTTCATGAGCAG
AAAAAAGCTGGGGTGATATTTGAAGCTGAAGAAGTTATCACTCTTTTAAC
TTCTGTGCTTAAAACGTCATCTGCATCAAGAACTAGTTTAAGCTCACGAC
ATCAGTTTGCTCCTGGAGCGACAGTATTGTATAAGGGCGATAAAATGGTG
CTTAACCTGGACAGGTCTCGTGTTCCAACTGAGTGTATAGAGAAAATTGA
GGCCATTCTTAAGGAACTTGAAAAGCCAGCACCCTGATGCGACCACGTTT
TAGTCTACGTTTATCTGTCTTTACTTAATGTCCTTTGTTACAGGCCAGAA
AGCATAACTGGCCTGAATATTCTCTCTGGGCCCACTGTTCCACTTGTATC
GTCGGTCTGATAATCAGACTGGGACCACGGTCCCACTCGTATCGTCGGTC
TGATTATTAGTCTGGGACCACGGTCCCACTCGTATCGTCGGTCTGATTAT
TAGTCTGGGACCACGGTCCCACTCGTATCGTCGGTCTGATAATCAGACTG
GGACCACGGTCCCACTCGTATCGTCGGTCTGATTATTAGTCTGGGACCAT
GGTCCCACTCGTATCGTCGGTCTGATTATTAGTCTGGGACCACGGTCCCA
CTCGTATCGTCGGTCTGATTATTAGTCTGGAACCACGGTCCCACTCGTAT
CGTCGGTCTGATTATTAGTCTGGGACCACGGTCCCACTCGTATCGTCGGT
CTGATTATTAGTCTGGGACCACGATCCCACTCGTGTTGTCGGTCTGATTA
TCGGTCTGGGACCACGGTCCCACTTGTATTGTCGATCAGACTATCAGCGT
GAGACTACGATTCCATCAATGCCTGTCAAGGGCAAGTATTGACATGTCGT
CGTAACCTGTAGAACGGAGTAACCTCGGTGTGCGGTTGTATGCCTGCTGT
GGATTGCTGCTGTGTCCTGCTTATCCACAACATTTTGCGCACGGTTATGT
GGACAAAATACCTGGTTACCCAGGCCGTGCCGGCACGTTAACCGGGCTGC
ATCCGATGCAAGTGTGTCGCTGTCGACGAGCTCGCGAGCTCGGACATGAG
GTTGCCCCGTATTCAGTGTCGCTGATTTGTATTGTCTGAAGTTGTTTTTA
CGTTAAGTTGATGCAGATCAATTAATACGATACCTGCGTCATAATTGATT
ATTTGACGTGGTTTGATGGCCTCCACGCACGTTGTGATATGTAGATGATA
ATCATTATCACTTTACGGGTCCTTTCCGGTGATCCGACAGGTTACGGGGC
GGCGACCTCGCGGGTTTTCGCTATTTATGAAAATTTTCCGGTTTAAGGCG
TTTCCGTTCTTCTTCGTCATAACTTAATGTTTTTATTTAAAATACCCTCT
GAAAAGAAAGGAAACGACAGGTGCTGAAAGCGAGCTTTTTGGCCTCTGTC
GTTTCCTTTCTCTGTTTTTGTCCGTGGAATGAACAATGGAAGTCCGAGCT
CATCGCTAATAACTTCGTATAGCATACATTATACGAAGTTATATTCGAT
